# Supplementary material for: Methyl 9-(4-meth­oxy­phen­yl)-19-methyl-3,12-di­aza­penta­cyclo­[10.7.0.02,10.03,8.013,18]nona­deca-1(19),13(18),14,16-tetra­ene-10-carboxyl­ate
Source: Acta Crystallogr Sect E Struct Rep Online. 2013 Apr 20;69(Pt 5):o776. doi: 10.1107/S1600536813010489 (PMC3648300; doi:10.1107/S1600536813010489)
Supplement: Supplementary file 1 [file e-69-0o776-sup1.cif]

##############################################################################
#                                                                            #
# This CIF contains the data in a paper accepted for publication in          #
# Acta Crystallographica Section E. It conforms to the requirements of       #
# Notes for Authors for Acta Crystallographica Section E, and has been       #
# peer reviewed under the auspices of the IUCr Commission on Journals.       #
#                                                                            #
# Full details of the Crystallographic Information File format               #
# are given in the paper "The Crystallographic Information File (CIF):       #
# a New Standard Archive File for Crystallography" by S. R. Hall, F. H.      #
# Allen and I. D. Brown [Acta Cryst. (1991), A47, 655-685].                  #
#                                                                            #
# The current version of the core CIF dictionary is obtainable from          #
# ftp://ftp.iucr.org/pub/cif_core.dic.                                       #
#                                                                            #
# Software is freely available for graphical display of the structure(s)     #
# in this CIF. For information consult the CIF software page                 #
# http://www.iucr.org/resources/cif/software.                                #
#                                                                            #
# This file may be used for bona fide research purposes within the           #
# scientific community so long as proper attribution is given to the journal # 
# article from which it was obtained.                                        #
#                                                                            #
##############################################################################
data_I
_audit_creation_method     SHELXL-97
_chemical_name_systematic
;\
Methyl 9-(4-methoxyphenyl)-19-methyl-3,12-\
diazapentacyclo[10.7.0.0^2,10^.0^3,8^.0^13,18^]nonadeca-\
1(19),13(18),14,16-tetraene-10-carboxylate
;
_chemical_name_common     ?
_chemical_formula_moiety     'C27 H30 N2 O3'
_chemical_formula_sum     'C27 H30 N2 O3'
_chemical_formula_iupac     'C27 H30 N2 O3'
_chemical_formula_weight     430.53
_chemical_melting_point     ?
_symmetry_cell_setting     monoclinic
_symmetry_space_group_name_H-M     'P 21/n'
_symmetry_space_group_name_Hall     '-P 2yn'
loop_
    _symmetry_equiv_pos_as_xyz
    'x, y, z'
    '-x+1/2, y+1/2, -z+1/2'
    '-x, -y, -z'
    'x-1/2, -y-1/2, z-1/2'
_cell_length_a     22.672(3)
_cell_length_b     8.8049(11)
_cell_length_c     24.431(3)
_cell_angle_alpha     90.00
_cell_angle_beta     110.487(2)
_cell_angle_gamma     90.00
_cell_volume     4568.6(10)
_cell_formula_units_Z     8
_cell_measurement_reflns_used     22588
_cell_measurement_theta_min     1.9
_cell_measurement_theta_max     27.6
_cell_measurement_temperature     292(2)
_exptl_crystal_description     Block
_exptl_crystal_colour     Colourless
_exptl_crystal_size_max     0.22
_exptl_crystal_size_mid     0.20
_exptl_crystal_size_min     0.18
_exptl_crystal_density_diffrn     1.252
_exptl_crystal_density_meas     ?
_exptl_crystal_density_method     'not measured'
_exptl_crystal_F_000     1840
_exptl_absorpt_coefficient_mu     0.082
_exptl_absorpt_correction_type     none
_exptl_absorpt_process_details     ?
_exptl_absorpt_correction_T_min     ?
_exptl_absorpt_correction_T_max     ?
_exptl_special_details
;
;
_diffrn_ambient_temperature     292(2)
_diffrn_radiation_type     MoK\a
_diffrn_radiation_wavelength     0.71073
_diffrn_radiation_source     'fine-focus sealed tube'
_diffrn_radiation_monochromator     graphite
_diffrn_measurement_device_type     'Bruker SMART APEX CCD area-detector'
_diffrn_measurement_device     'Bruker SMART APEX CCD area-detector'
_diffrn_measurement_method     '\w scans'
_diffrn_detector_area_resol_mean     ?
_diffrn_reflns_number     42435
_diffrn_reflns_av_R_equivalents     0.0692
_diffrn_reflns_av_sigmaI/netI     0.0551
_diffrn_reflns_theta_min     1.06
_diffrn_reflns_theta_max     25.00
_diffrn_reflns_theta_full     25.00
_diffrn_measured_fraction_theta_max     1.000
_diffrn_measured_fraction_theta_full     1.000
_diffrn_reflns_limit_h_min     -26
_diffrn_reflns_limit_h_max     26
_diffrn_reflns_limit_k_min     -10
_diffrn_reflns_limit_k_max     10
_diffrn_reflns_limit_l_min     -29
_diffrn_reflns_limit_l_max     29
_diffrn_standards_number     0
_diffrn_standards_interval_count     ?
_diffrn_standards_interval_time     .
_diffrn_standards_decay_%     .
_refine_special_details
;
 Refinement of F^2^ against ALL reflections.  The weighted R-factor wR and
 goodness of fit S are based on F^2^, conventional R-factors R are based
 on F, with F set to zero for negative F^2^. The threshold expression of
 F^2^ > 2sigma(F^2^) is used only for calculating R-factors(gt) etc. and is
 not relevant to the choice of reflections for refinement.  R-factors based
 on F^2^ are statistically about twice as large as those based on F, and R-
 factors based on ALL data will be even larger.
;
_reflns_number_total     8045
_reflns_number_gt     5762
_reflns_threshold_expression     I>2\s(I)
_refine_ls_structure_factor_coef     Fsqd
_refine_ls_matrix_type     full
_refine_ls_R_factor_all     0.1270
_refine_ls_R_factor_gt     0.0922
_refine_ls_wR_factor_gt     0.1670
_refine_ls_wR_factor_ref     0.1822
_refine_ls_goodness_of_fit_ref     1.181
_refine_ls_restrained_S_all     1.181
_refine_ls_number_reflns     8045
_refine_ls_number_parameters     583
_refine_ls_number_restraints     0
_refine_ls_hydrogen_treatment     constr
_refine_ls_weighting_scheme     calc
_refine_ls_weighting_details
         'calc w=1/[\s^2^(Fo^2^)+(0.0508P)^2^+3.4329P] where P=(Fo^2^+2Fc^2^)/3'
_atom_sites_solution_hydrogens     geom
_atom_sites_solution_primary     direct
_atom_sites_solution_secondary     difmap
_refine_ls_shift/su_max     0.000
_refine_ls_shift/su_mean     0.000
_refine_diff_density_max     0.430
_refine_diff_density_min     -0.161
_refine_ls_extinction_method     none
_refine_ls_extinction_coef     ?
loop_
    _atom_type_symbol
    _atom_type_description
    _atom_type_scat_dispersion_real
    _atom_type_scat_dispersion_imag
    _atom_type_scat_source
    'C' 'C' 0.0033 0.0016
                         'International Tables Vol C Tables 4.2.6.8 and 6.1.1.4'
    'H' 'H' 0.0000 0.0000
                         'International Tables Vol C Tables 4.2.6.8 and 6.1.1.4'
    'N' 'N' 0.0061 0.0033
                         'International Tables Vol C Tables 4.2.6.8 and 6.1.1.4'
    'O' 'O' 0.0106 0.0060
                         'International Tables Vol C Tables 4.2.6.8 and 6.1.1.4'
_computing_data_collection     'SMART (Bruker, 2001)'
_computing_cell_refinement     'SAINT (Bruker, 2001)'
_computing_data_reduction     'SAINT (Bruker, 2001)'
_computing_structure_solution     'SHELXS97 (Sheldrick, 2008)'
_computing_structure_refinement     'SHELXL97 (Sheldrick, 2008)'
_computing_molecular_graphics
                  'ORTEP-3 for Windows (Farrugia, 2012) and PLATON (Spek, 2009)'
_computing_publication_material
                            'SHELXL97 (Sheldrick, 2008) and PLATON (Spek, 2009)'
loop_
    _atom_site_type_symbol
    _atom_site_label
    _atom_site_fract_x
    _atom_site_fract_y
    _atom_site_fract_z
    _atom_site_U_iso_or_equiv
    _atom_site_adp_type
    _atom_site_calc_flag
    _atom_site_refinement_flags
    _atom_site_occupancy
    _atom_site_symmetry_multiplicity
    _atom_site_disorder_assembly
    _atom_site_disorder_group
    O O1A 0.93444(12) 0.4156(3) 0.76712(11) 0.0650(8) Uani d . 1 1 . .
    O O2A 0.97958(11) 0.2081(3) 0.74686(10) 0.0518(7) Uani d . 1 1 . .
    O O3A 0.98712(14) 0.7518(3) 0.52518(13) 0.0684(8) Uani d . 1 1 . .
    N N1A 0.77445(12) 0.3472(3) 0.65973(12) 0.0380(7) Uani d . 1 1 . .
    N N2A 0.85026(12) 0.0283(3) 0.63712(11) 0.0355(7) Uani d . 1 1 . .
    C C1A 0.71633(15) 0.4049(4) 0.65603(14) 0.0395(8) Uani d . 1 1 . .
    C C2A 0.69213(17) 0.5525(4) 0.64633(16) 0.0520(10) Uani d . 1 1 . .
    H H2A 0.7154 0.6324 0.6393 0.062 Uiso calc R 1 1 . .
    C C3A 0.63208(18) 0.5750(5) 0.64767(19) 0.0645(12) Uani d . 1 1 . .
    H H3A 0.6148 0.6720 0.6417 0.077 Uiso calc R 1 1 . .
    C C4A 0.59699(18) 0.4540(6) 0.65787(19) 0.0678(13) Uani d . 1 1 . .
    H H4A 0.5566 0.4724 0.6579 0.081 Uiso calc R 1 1 . .
    C C5A 0.62091(17) 0.3086(5) 0.66792(18) 0.0586(11) Uani d . 1 1 . .
    H H5A 0.5972 0.2301 0.6751 0.070 Uiso calc R 1 1 . .
    C C6A 0.68210(15) 0.2802(4) 0.66717(15) 0.0417(9) Uani d . 1 1 . .
    C C7A 0.72152(15) 0.1464(4) 0.67820(14) 0.0399(8) Uani d . 1 1 . .
    C C8A 0.77736(15) 0.1932(4) 0.67319(13) 0.0345(8) Uani d . 1 1 . .
    C C9A 0.84286(14) 0.1327(4) 0.68173(14) 0.0347(8) Uani d . 1 1 . .
    H H9A 0.8618 0.0883 0.7208 0.042 Uiso calc R 1 1 . .
    C C10A 0.80467(16) -0.0964(4) 0.61825(16) 0.0445(9) Uani d . 1 1 . .
    H H10A 0.7626 -0.0552 0.5999 0.053 Uiso calc R 1 1 . .
    H H10B 0.8053 -0.1555 0.6519 0.053 Uiso calc R 1 1 . .
    C C11A 0.82090(17) -0.1991(4) 0.57477(16) 0.0477(9) Uani d . 1 1 . .
    H H11A 0.8605 -0.2507 0.5946 0.057 Uiso calc R 1 1 . .
    H H11B 0.7884 -0.2756 0.5599 0.057 Uiso calc R 1 1 . .
    C C12A 0.82629(17) -0.1066(4) 0.52395(16) 0.0483(9) Uani d . 1 1 . .
    H H12A 0.7856 -0.0635 0.5016 0.058 Uiso calc R 1 1 . .
    H H12B 0.8391 -0.1724 0.4983 0.058 Uiso calc R 1 1 . .
    C C13A 0.87489(16) 0.0221(4) 0.54669(15) 0.0438(9) Uani d . 1 1 . .
    H H13A 0.9163 -0.0210 0.5662 0.053 Uiso calc R 1 1 . .
    H H13B 0.8764 0.0830 0.5141 0.053 Uiso calc R 1 1 . .
    C C14A 0.85678(15) 0.1224(4) 0.58946(14) 0.0355(8) Uani d . 1 1 . .
    H H14A 0.8170 0.1747 0.5689 0.043 Uiso calc R 1 1 . .
    C C15A 0.90639(14) 0.2377(4) 0.62553(14) 0.0349(8) Uani d . 1 1 . .
    H H15A 0.9454 0.1806 0.6439 0.042 Uiso calc R 1 1 . .
    C C16A 0.88089(14) 0.2804(4) 0.67589(14) 0.0336(8) Uani d . 1 1 . .
    C C17A 0.83276(14) 0.4144(4) 0.65852(15) 0.0383(8) Uani d . 1 1 . .
    H H17A 0.8463 0.4972 0.6863 0.046 Uiso calc R 1 1 . .
    H H17B 0.8276 0.4521 0.6198 0.046 Uiso calc R 1 1 . .
    C C18A 0.70330(18) -0.0097(4) 0.69300(17) 0.0580(11) Uani d . 1 1 . .
    H H18A 0.6801 -0.0625 0.6576 0.087 Uiso calc R 1 1 . .
    H H18B 0.6776 0.0006 0.7167 0.087 Uiso calc R 1 1 . .
    H H18C 0.7406 -0.0660 0.7140 0.087 Uiso calc R 1 1 . .
    C C19A 0.92336(14) 0.3740(4) 0.59520(14) 0.0347(8) Uani d . 1 1 . .
    C C20A 0.97449(16) 0.4649(4) 0.62738(16) 0.0438(9) Uani d . 1 1 . .
    H H20A 0.9959 0.4422 0.6665 0.053 Uiso calc R 1 1 . .
    C C21A 0.99417(17) 0.5878(4) 0.60261(17) 0.0511(10) Uani d . 1 1 . .
    H H21A 1.0283 0.6458 0.6252 0.061 Uiso calc R 1 1 . .
    C C22A 0.96325(18) 0.6244(4) 0.54443(17) 0.0471(9) Uani d . 1 1 . .
    C C23A 0.91267(18) 0.5370(4) 0.51098(16) 0.0487(10) Uani d . 1 1 . .
    H H23A 0.8918 0.5601 0.4718 0.058 Uiso calc R 1 1 . .
    C C24A 0.89286(16) 0.4123(4) 0.53676(15) 0.0442(9) Uani d . 1 1 . .
    H H24A 0.8587 0.3546 0.5141 0.053 Uiso calc R 1 1 . .
    C C25A 0.9615(2) 0.7860(5) 0.46547(19) 0.0712(13) Uani d . 1 1 . .
    H H25A 0.9657 0.6996 0.4431 0.107 Uiso calc R 1 1 . .
    H H25B 0.9835 0.8709 0.4571 0.107 Uiso calc R 1 1 . .
    H H25C 0.9178 0.8110 0.4553 0.107 Uiso calc R 1 1 . .
    C C26A 0.93398(15) 0.3123(4) 0.73493(15) 0.0369(8) Uani d . 1 1 . .
    C C27A 1.03216(17) 0.2245(5) 0.80178(16) 0.0598(11) Uani d . 1 1 . .
    H H27A 1.0528 0.3199 0.8021 0.090 Uiso calc R 1 1 . .
    H H27B 1.0615 0.1431 0.8057 0.090 Uiso calc R 1 1 . .
    H H27C 1.0168 0.2212 0.8337 0.090 Uiso calc R 1 1 . .
    O O1B 0.92694(12) 0.3911(3) 0.24563(12) 0.0664(8) Uani d . 1 1 . .
    O O2B 0.96821(11) 0.1798(3) 0.22344(10) 0.0506(7) Uani d . 1 1 . .
    O O3B 0.93960(14) 0.7123(3) -0.02072(13) 0.0714(8) Uani d . 1 1 . .
    N N1B 0.76287(12) 0.3170(3) 0.15110(12) 0.0391(7) Uani d . 1 1 . .
    N N2B 0.83195(12) 0.0008(3) 0.11908(11) 0.0351(7) Uani d . 1 1 . .
    C C1B 0.70797(15) 0.3754(4) 0.15541(16) 0.0437(9) Uani d . 1 1 . .
    C C2B 0.68360(17) 0.5233(4) 0.14735(19) 0.0611(12) Uani d . 1 1 . .
    H H2B 0.7036 0.6020 0.1353 0.073 Uiso calc R 1 1 . .
    C C3B 0.62788(19) 0.5468(5) 0.1583(2) 0.0754(14) Uani d . 1 1 . .
    H H3B 0.6106 0.6439 0.1539 0.090 Uiso calc R 1 1 . .
    C C4B 0.59718(18) 0.4284(6) 0.1758(2) 0.0729(14) Uani d . 1 1 . .
    H H4B 0.5599 0.4483 0.1824 0.087 Uiso calc R 1 1 . .
    C C5B 0.62117(17) 0.2829(5) 0.18336(18) 0.0597(11) Uani d . 1 1 . .
    H H5B 0.6005 0.2053 0.1952 0.072 Uiso calc R 1 1 . .
    C C6B 0.67779(15) 0.2531(4) 0.17295(15) 0.0443(9) Uani d . 1 1 . .
    C C7B 0.71620(16) 0.1184(4) 0.17916(15) 0.0416(8) Uani d . 1 1 . .
    C C8B 0.76781(15) 0.1646(4) 0.16583(14) 0.0357(8) Uani d . 1 1 . .
    C C9B 0.83080(14) 0.1033(4) 0.16703(14) 0.0349(8) Uani d . 1 1 . .
    H H9B 0.8535 0.0569 0.2051 0.042 Uiso calc R 1 1 . .
    C C10B 0.78393(17) -0.1183(4) 0.10156(16) 0.0476(9) Uani d . 1 1 . .
    H H10C 0.7425 -0.0725 0.0856 0.057 Uiso calc R 1 1 . .
    H H10D 0.7856 -0.1782 0.1354 0.057 Uiso calc R 1 1 . .
    C C11B 0.79522(19) -0.2210(4) 0.05554(17) 0.0545(10) Uani d . 1 1 . .
    H H11C 0.8341 -0.2770 0.0732 0.065 Uiso calc R 1 1 . .
    H H11D 0.7611 -0.2938 0.0415 0.065 Uiso calc R 1 1 . .
    C C12B 0.79925(18) -0.1278(4) 0.00400(16) 0.0528(10) Uani d . 1 1 . .
    H H12C 0.8097 -0.1941 -0.0230 0.063 Uiso calc R 1 1 . .
    H H12D 0.7587 -0.0816 -0.0167 0.063 Uiso calc R 1 1 . .
    C C13B 0.84929(17) -0.0040(4) 0.02554(15) 0.0468(9) Uani d . 1 1 . .
    H H13C 0.8496 0.0579 -0.0072 0.056 Uiso calc R 1 1 . .
    H H13D 0.8905 -0.0503 0.0428 0.056 Uiso calc R 1 1 . .
    C C14B 0.83553(15) 0.0962(4) 0.07091(14) 0.0349(8) Uani d . 1 1 . .
    H H14B 0.7957 0.1503 0.0527 0.042 Uiso calc R 1 1 . .
    C C15B 0.88737(15) 0.2088(4) 0.10429(13) 0.0342(8) Uani d . 1 1 . .
    H H15B 0.9266 0.1507 0.1199 0.041 Uiso calc R 1 1 . .
    C C16B 0.86703(14) 0.2515(3) 0.15801(13) 0.0307(7) Uani d . 1 1 . .
    C C17B 0.81836(14) 0.3840(4) 0.14360(15) 0.0364(8) Uani d . 1 1 . .
    H H17C 0.8341 0.4686 0.1702 0.044 Uiso calc R 1 1 . .
    H H17D 0.8089 0.4194 0.1038 0.044 Uiso calc R 1 1 . .
    C C18B 0.70112(19) -0.0372(5) 0.19660(18) 0.0625(11) Uani d . 1 1 . .
    H H18D 0.7395 -0.0930 0.2143 0.094 Uiso calc R 1 1 . .
    H H18E 0.6746 -0.0904 0.1626 0.094 Uiso calc R 1 1 . .
    H H18F 0.6797 -0.0271 0.2240 0.094 Uiso calc R 1 1 . .
    C C19B 0.90076(15) 0.3438(4) 0.07165(14) 0.0344(8) Uani d . 1 1 . .
    C C20B 0.95591(16) 0.4278(4) 0.09698(16) 0.0462(9) Uani d . 1 1 . .
    H H20B 0.9834 0.4009 0.1339 0.055 Uiso calc R 1 1 . .
    C C21B 0.97102(17) 0.5518(4) 0.06817(18) 0.0517(10) Uani d . 1 1 . .
    H H21B 1.0079 0.6064 0.0860 0.062 Uiso calc R 1 1 . .
    C C22B 0.93026(19) 0.5924(4) 0.01255(17) 0.0487(10) Uani d . 1 1 . .
    C C24B 0.86112(16) 0.3885(4) 0.01548(15) 0.0430(9) Uani d . 1 1 . .
    H H24B 0.8242 0.3346 -0.0028 0.052 Uiso calc R 1 1 . .
    C C23B 0.87542(18) 0.5098(4) -0.01331(17) 0.0498(10) Uani d . 1 1 . .
    H H23B 0.8481 0.5365 -0.0503 0.060 Uiso calc R 1 1 . .
    C C25B 0.9953(2) 0.7948(5) 0.0030(2) 0.0790(14) Uani d . 1 1 . .
    H H25D 0.9966 0.8406 0.0391 0.119 Uiso calc R 1 1 . .
    H H25E 0.9969 0.8726 -0.0240 0.119 Uiso calc R 1 1 . .
    H H25F 1.0306 0.7280 0.0102 0.119 Uiso calc R 1 1 . .
    C C26B 0.92342(15) 0.2853(4) 0.21397(14) 0.0352(8) Uani d . 1 1 . .
    C C27B 1.02450(16) 0.1965(5) 0.27538(16) 0.0559(11) Uani d . 1 1 . .
    H H27D 1.0443 0.2920 0.2738 0.084 Uiso calc R 1 1 . .
    H H27E 1.0532 0.1153 0.2769 0.084 Uiso calc R 1 1 . .
    H H27F 1.0130 0.1934 0.3096 0.084 Uiso calc R 1 1 . .
loop_
    _atom_site_aniso_label
    _atom_site_aniso_U_11
    _atom_site_aniso_U_22
    _atom_site_aniso_U_33
    _atom_site_aniso_U_12
    _atom_site_aniso_U_13
    _atom_site_aniso_U_23
    O1A 0.0552(17) 0.070(2) 0.0578(17) 0.0105(14) 0.0049(14) -0.0295(16)
    O2A 0.0458(15) 0.0482(15) 0.0457(15) 0.0134(12) -0.0039(12) -0.0069(12)
    O3A 0.081(2) 0.0602(19) 0.070(2) -0.0084(16) 0.0342(17) 0.0040(16)
    N1A 0.0334(15) 0.0378(17) 0.0443(17) 0.0014(13) 0.0156(13) 0.0012(13)
    N2A 0.0345(15) 0.0307(15) 0.0398(16) 0.0016(12) 0.0110(13) 0.0006(13)
    C1A 0.0300(18) 0.049(2) 0.039(2) 0.0025(17) 0.0108(15) -0.0070(17)
    C2A 0.041(2) 0.049(2) 0.063(3) 0.0056(18) 0.0156(19) -0.005(2)
    C3A 0.047(2) 0.062(3) 0.082(3) 0.018(2) 0.020(2) -0.012(2)
    C4A 0.034(2) 0.087(3) 0.082(3) 0.007(2) 0.020(2) -0.020(3)
    C5A 0.042(2) 0.071(3) 0.067(3) -0.008(2) 0.025(2) -0.017(2)
    C6A 0.0327(19) 0.053(2) 0.039(2) -0.0047(17) 0.0128(16) -0.0109(17)
    C7A 0.0371(19) 0.046(2) 0.0371(19) -0.0065(17) 0.0141(16) -0.0050(16)
    C8A 0.0361(19) 0.0356(19) 0.0307(18) 0.0001(15) 0.0104(15) 0.0004(15)
    C9A 0.0341(18) 0.0356(19) 0.0303(18) -0.0006(15) 0.0060(14) 0.0031(15)
    C10A 0.041(2) 0.034(2) 0.056(2) -0.0012(16) 0.0137(17) 0.0034(17)
    C11A 0.048(2) 0.032(2) 0.062(2) 0.0013(17) 0.0182(19) -0.0066(18)
    C12A 0.052(2) 0.041(2) 0.052(2) 0.0029(18) 0.0190(19) -0.0090(18)
    C13A 0.046(2) 0.040(2) 0.048(2) 0.0000(17) 0.0200(18) -0.0058(17)
    C14A 0.0315(17) 0.0296(18) 0.043(2) 0.0067(14) 0.0103(15) 0.0036(15)
    C15A 0.0276(17) 0.0362(19) 0.0375(19) 0.0048(14) 0.0072(15) -0.0016(15)
    C16A 0.0299(17) 0.0343(19) 0.0355(19) 0.0032(14) 0.0103(15) 0.0007(15)
    C17A 0.0371(19) 0.0348(19) 0.044(2) 0.0015(16) 0.0158(16) 0.0035(16)
    C18A 0.061(3) 0.063(3) 0.059(3) -0.013(2) 0.032(2) 0.002(2)
    C19A 0.0334(18) 0.0349(19) 0.040(2) 0.0057(15) 0.0181(16) -0.0003(15)
    C20A 0.039(2) 0.048(2) 0.047(2) -0.0026(17) 0.0172(17) -0.0028(18)
    C21A 0.045(2) 0.055(2) 0.054(2) -0.0137(19) 0.0173(19) -0.006(2)
    C22A 0.054(2) 0.035(2) 0.065(3) -0.0057(18) 0.036(2) -0.0042(19)
    C23A 0.059(2) 0.051(2) 0.039(2) 0.011(2) 0.0213(19) 0.0052(18)
    C24A 0.044(2) 0.042(2) 0.048(2) -0.0015(17) 0.0167(18) -0.0022(18)
    C25A 0.082(3) 0.073(3) 0.068(3) 0.012(3) 0.038(3) 0.006(2)
    C26A 0.0383(19) 0.0356(19) 0.038(2) -0.0034(16) 0.0155(16) -0.0038(17)
    C27A 0.046(2) 0.065(3) 0.051(2) 0.005(2) -0.0055(19) -0.002(2)
    O1B 0.0539(17) 0.0695(19) 0.0602(18) 0.0126(14) 0.0005(14) -0.0304(16)
    O2B 0.0404(14) 0.0463(15) 0.0492(15) 0.0112(12) -0.0044(12) -0.0073(12)
    O3B 0.081(2) 0.0570(18) 0.085(2) -0.0100(16) 0.0414(18) 0.0069(16)
    N1B 0.0349(16) 0.0312(15) 0.0547(18) -0.0003(13) 0.0200(14) -0.0019(14)
    N2B 0.0373(15) 0.0289(15) 0.0383(16) -0.0018(12) 0.0123(13) -0.0001(12)
    C1B 0.0329(19) 0.046(2) 0.052(2) -0.0016(17) 0.0152(17) -0.0119(18)
    C2B 0.042(2) 0.046(2) 0.094(3) 0.0064(19) 0.023(2) -0.006(2)
    C3B 0.049(3) 0.056(3) 0.122(4) 0.011(2) 0.032(3) -0.019(3)
    C4B 0.037(2) 0.087(4) 0.102(4) -0.003(2) 0.033(2) -0.035(3)
    C5B 0.040(2) 0.075(3) 0.072(3) -0.015(2) 0.029(2) -0.023(2)
    C6B 0.0335(19) 0.054(2) 0.046(2) -0.0097(17) 0.0136(17) -0.0160(18)
    C7B 0.040(2) 0.045(2) 0.042(2) -0.0105(17) 0.0160(16) -0.0053(17)
    C8B 0.0401(19) 0.0333(19) 0.0322(18) -0.0020(15) 0.0108(15) -0.0017(15)
    C9B 0.0349(18) 0.0367(19) 0.0307(18) 0.0014(15) 0.0084(14) 0.0035(15)
    C10B 0.055(2) 0.037(2) 0.051(2) -0.0055(18) 0.0186(19) 0.0014(18)
    C11B 0.064(3) 0.035(2) 0.060(3) -0.0080(19) 0.017(2) -0.0101(19)
    C12B 0.061(2) 0.044(2) 0.049(2) -0.0004(19) 0.0144(19) -0.0126(19)
    C13B 0.051(2) 0.046(2) 0.044(2) 0.0018(18) 0.0187(18) -0.0018(18)
    C14B 0.0333(18) 0.0342(19) 0.0361(19) 0.0044(15) 0.0107(15) 0.0039(15)
    C15B 0.0299(17) 0.0361(19) 0.0353(19) 0.0037(15) 0.0099(15) -0.0002(15)
    C16B 0.0296(17) 0.0290(17) 0.0333(18) 0.0003(14) 0.0107(14) 0.0014(14)
    C17B 0.0356(18) 0.0336(19) 0.041(2) 0.0009(15) 0.0147(16) 0.0010(15)
    C18B 0.064(3) 0.064(3) 0.069(3) -0.015(2) 0.034(2) 0.002(2)
    C19B 0.0336(18) 0.0346(19) 0.0402(19) 0.0016(15) 0.0194(16) -0.0021(15)
    C20B 0.042(2) 0.052(2) 0.049(2) -0.0036(18) 0.0223(18) -0.0043(19)
    C21B 0.044(2) 0.048(2) 0.073(3) -0.0146(18) 0.033(2) -0.014(2)
    C22B 0.067(3) 0.036(2) 0.058(3) 0.0089(19) 0.041(2) 0.0094(19)
    C24B 0.043(2) 0.045(2) 0.043(2) -0.0002(17) 0.0173(17) 0.0028(17)
    C23B 0.055(2) 0.047(2) 0.050(2) 0.003(2) 0.021(2) 0.0067(19)
    C25B 0.085(3) 0.058(3) 0.110(4) -0.012(3) 0.054(3) -0.013(3)
    C26B 0.0339(19) 0.036(2) 0.038(2) -0.0015(16) 0.0150(16) -0.0026(16)
    C27B 0.039(2) 0.060(3) 0.053(2) 0.0072(19) -0.0042(18) -0.001(2)
_geom_special_details
;
 All esds (except the esd in the dihedral angle between two l.s. planes)
 are estimated using the full covariance matrix.  The cell esds are taken
 into account individually in the estimation of esds in distances, angles
 and torsion angles; correlations between esds in cell parameters are only
 used when they are defined by crystal symmetry.  An approximate (isotropic)
 treatment of cell esds is used for estimating esds involving l.s. planes.
;
loop_
    _geom_bond_atom_site_label_1
    _geom_bond_atom_site_label_2
    _geom_bond_site_symmetry_2
    _geom_bond_distance
    _geom_bond_publ_flag
    O1A C26A . 1.200(4) ?
    O2A C26A . 1.336(4) ?
    O2A C27A . 1.457(4) ?
    O3A C22A . 1.396(4) ?
    O3A C25A . 1.401(5) ?
    N1A C1A . 1.385(4) ?
    N1A C8A . 1.391(4) ?
    N1A C17A . 1.458(4) ?
    N2A C10A . 1.467(4) ?
    N2A C14A . 1.479(4) ?
    N2A C9A . 1.479(4) ?
    C1A C2A . 1.399(5) ?
    C1A C6A . 1.424(5) ?
    C2A C3A . 1.387(5) ?
    C2A H2A . 0.9300 ?
    C3A C4A . 1.403(6) ?
    C3A H3A . 0.9300 ?
    C4A C5A . 1.379(6) ?
    C4A H4A . 0.9300 ?
    C5A C6A . 1.416(5) ?
    C5A H5A . 0.9300 ?
    C6A C7A . 1.446(5) ?
    C7A C8A . 1.377(4) ?
    C7A C18A . 1.515(5) ?
    C8A C9A . 1.522(4) ?
    C9A C16A . 1.594(4) ?
    C9A H9A . 0.9800 ?
    C10A C11A . 1.535(5) ?
    C10A H10A . 0.9700 ?
    C10A H10B . 0.9700 ?
    C11A C12A . 1.525(5) ?
    C11A H11A . 0.9700 ?
    C11A H11B . 0.9700 ?
    C12A C13A . 1.542(5) ?
    C12A H12A . 0.9700 ?
    C12A H12B . 0.9700 ?
    C13A C14A . 1.530(4) ?
    C13A H13A . 0.9700 ?
    C13A H13B . 0.9700 ?
    C14A C15A . 1.542(4) ?
    C14A H14A . 0.9800 ?
    C15A C19A . 1.528(4) ?
    C15A C16A . 1.577(4) ?
    C15A H15A . 0.9800 ?
    C16A C26A . 1.547(4) ?
    C16A C17A . 1.562(4) ?
    C17A H17A . 0.9700 ?
    C17A H17B . 0.9700 ?
    C18A H18A . 0.9600 ?
    C18A H18B . 0.9600 ?
    C18A H18C . 0.9600 ?
    C19A C24A . 1.393(5) ?
    C19A C20A . 1.402(5) ?
    C20A C21A . 1.387(5) ?
    C20A H20A . 0.9300 ?
    C21A C22A . 1.385(5) ?
    C21A H21A . 0.9300 ?
    C22A C23A . 1.385(5) ?
    C23A C24A . 1.415(5) ?
    C23A H23A . 0.9300 ?
    C24A H24A . 0.9300 ?
    C25A H25A . 0.9600 ?
    C25A H25B . 0.9600 ?
    C25A H25C . 0.9600 ?
    C27A H27A . 0.9600 ?
    C27A H27B . 0.9600 ?
    C27A H27C . 0.9600 ?
    O1B C26B . 1.195(4) ?
    O2B C26B . 1.336(4) ?
    O2B C27B . 1.459(4) ?
    O3B C22B . 1.393(4) ?
    O3B C25B . 1.395(5) ?
    N1B C8B . 1.384(4) ?
    N1B C1B . 1.384(4) ?
    N1B C17B . 1.458(4) ?
    N2B C10B . 1.463(4) ?
    N2B C14B . 1.471(4) ?
    N2B C9B . 1.486(4) ?
    C1B C2B . 1.402(5) ?
    C1B C6B . 1.420(5) ?
    C2B C3B . 1.395(5) ?
    C2B H2B . 0.9300 ?
    C3B C4B . 1.400(6) ?
    C3B H3B . 0.9300 ?
    C4B C5B . 1.379(6) ?
    C4B H4B . 0.9300 ?
    C5B C6B . 1.418(5) ?
    C5B H5B . 0.9300 ?
    C6B C7B . 1.447(5) ?
    C7B C8B . 1.381(4) ?
    C7B C18B . 1.509(5) ?
    C8B C9B . 1.518(4) ?
    C9B C16B . 1.598(4) ?
    C9B H9B . 0.9800 ?
    C10B C11B . 1.532(5) ?
    C10B H10C . 0.9700 ?
    C10B H10D . 0.9700 ?
    C11B C12B . 1.532(5) ?
    C11B H11C . 0.9700 ?
    C11B H11D . 0.9700 ?
    C12B C13B . 1.528(5) ?
    C12B H12C . 0.9700 ?
    C12B H12D . 0.9700 ?
    C13B C14B . 1.532(4) ?
    C13B H13C . 0.9700 ?
    C13B H13D . 0.9700 ?
    C14B C15B . 1.536(4) ?
    C14B H14B . 0.9800 ?
    C15B C19B . 1.520(4) ?
    C15B C16B . 1.581(4) ?
    C15B H15B . 0.9800 ?
    C16B C26B . 1.539(4) ?
    C16B C17B . 1.559(4) ?
    C17B H17C . 0.9700 ?
    C17B H17D . 0.9700 ?
    C18B H18D . 0.9600 ?
    C18B H18E . 0.9600 ?
    C18B H18F . 0.9600 ?
    C19B C20B . 1.397(4) ?
    C19B C24B . 1.408(5) ?
    C20B C21B . 1.405(5) ?
    C20B H20B . 0.9300 ?
    C21B C22B . 1.396(5) ?
    C21B H21B . 0.9300 ?
    C22B C23B . 1.387(5) ?
    C24B C23B . 1.378(5) ?
    C24B H24B . 0.9300 ?
    C23B H23B . 0.9300 ?
    C25B H25D . 0.9600 ?
    C25B H25E . 0.9600 ?
    C25B H25F . 0.9600 ?
    C27B H27D . 0.9600 ?
    C27B H27E . 0.9600 ?
    C27B H27F . 0.9600 ?
loop_
    _geom_angle_atom_site_label_1
    _geom_angle_atom_site_label_2
    _geom_angle_atom_site_label_3
    _geom_angle_site_symmetry_1
    _geom_angle_site_symmetry_3
    _geom_angle
    _geom_angle_publ_flag
    C26A O2A C27A . . 117.0(3) ?
    C22A O3A C25A . . 117.1(3) ?
    C1A N1A C8A . . 109.7(3) ?
    C1A N1A C17A . . 134.3(3) ?
    C8A N1A C17A . . 115.6(3) ?
    C10A N2A C14A . . 115.2(3) ?
    C10A N2A C9A . . 116.6(3) ?
    C14A N2A C9A . . 107.5(2) ?
    N1A C1A C2A . . 131.3(3) ?
    N1A C1A C6A . . 106.0(3) ?
    C2A C1A C6A . . 122.7(3) ?
    C3A C2A C1A . . 117.3(4) ?
    C3A C2A H2A . . 121.4 ?
    C1A C2A H2A . . 121.4 ?
    C2A C3A C4A . . 121.2(4) ?
    C2A C3A H3A . . 119.4 ?
    C4A C3A H3A . . 119.4 ?
    C5A C4A C3A . . 121.6(4) ?
    C5A C4A H4A . . 119.2 ?
    C3A C4A H4A . . 119.2 ?
    C4A C5A C6A . . 119.2(4) ?
    C4A C5A H5A . . 120.4 ?
    C6A C5A H5A . . 120.4 ?
    C5A C6A C1A . . 117.9(3) ?
    C5A C6A C7A . . 133.3(3) ?
    C1A C6A C7A . . 108.7(3) ?
    C8A C7A C6A . . 105.5(3) ?
    C8A C7A C18A . . 129.0(3) ?
    C6A C7A C18A . . 125.5(3) ?
    C7A C8A N1A . . 110.1(3) ?
    C7A C8A C9A . . 140.0(3) ?
    N1A C8A C9A . . 109.7(3) ?
    N2A C9A C8A . . 118.3(3) ?
    N2A C9A C16A . . 103.7(2) ?
    C8A C9A C16A . . 103.5(2) ?
    N2A C9A H9A . . 110.3 ?
    C8A C9A H9A . . 110.3 ?
    C16A C9A H9A . . 110.3 ?
    N2A C10A C11A . . 110.2(3) ?
    N2A C10A H10A . . 109.6 ?
    C11A C10A H10A . . 109.6 ?
    N2A C10A H10B . . 109.6 ?
    C11A C10A H10B . . 109.6 ?
    H10A C10A H10B . . 108.1 ?
    C12A C11A C10A . . 110.8(3) ?
    C12A C11A H11A . . 109.5 ?
    C10A C11A H11A . . 109.5 ?
    C12A C11A H11B . . 109.5 ?
    C10A C11A H11B . . 109.5 ?
    H11A C11A H11B . . 108.1 ?
    C11A C12A C13A . . 110.5(3) ?
    C11A C12A H12A . . 109.6 ?
    C13A C12A H12A . . 109.6 ?
    C11A C12A H12B . . 109.6 ?
    C13A C12A H12B . . 109.6 ?
    H12A C12A H12B . . 108.1 ?
    C14A C13A C12A . . 110.0(3) ?
    C14A C13A H13A . . 109.7 ?
    C12A C13A H13A . . 109.7 ?
    C14A C13A H13B . . 109.7 ?
    C12A C13A H13B . . 109.7 ?
    H13A C13A H13B . . 108.2 ?
    N2A C14A C13A . . 109.8(3) ?
    N2A C14A C15A . . 100.0(2) ?
    C13A C14A C15A . . 117.0(3) ?
    N2A C14A H14A . . 109.9 ?
    C13A C14A H14A . . 109.9 ?
    C15A C14A H14A . . 109.9 ?
    C19A C15A C14A . . 119.8(3) ?
    C19A C15A C16A . . 114.5(3) ?
    C14A C15A C16A . . 102.1(2) ?
    C19A C15A H15A . . 106.5 ?
    C14A C15A H15A . . 106.5 ?
    C16A C15A H15A . . 106.5 ?
    C26A C16A C17A . . 111.0(3) ?
    C26A C16A C15A . . 113.1(2) ?
    C17A C16A C15A . . 112.3(3) ?
    C26A C16A C9A . . 109.5(2) ?
    C17A C16A C9A . . 107.0(2) ?
    C15A C16A C9A . . 103.5(2) ?
    N1A C17A C16A . . 103.9(3) ?
    N1A C17A H17A . . 111.0 ?
    C16A C17A H17A . . 111.0 ?
    N1A C17A H17B . . 111.0 ?
    C16A C17A H17B . . 111.0 ?
    H17A C17A H17B . . 109.0 ?
    C7A C18A H18A . . 109.5 ?
    C7A C18A H18B . . 109.5 ?
    H18A C18A H18B . . 109.5 ?
    C7A C18A H18C . . 109.5 ?
    H18A C18A H18C . . 109.5 ?
    H18B C18A H18C . . 109.5 ?
    C24A C19A C20A . . 116.9(3) ?
    C24A C19A C15A . . 124.6(3) ?
    C20A C19A C15A . . 118.4(3) ?
    C21A C20A C19A . . 122.0(3) ?
    C21A C20A H20A . . 119.0 ?
    C19A C20A H20A . . 119.0 ?
    C22A C21A C20A . . 120.3(3) ?
    C22A C21A H21A . . 119.8 ?
    C20A C21A H21A . . 119.8 ?
    C21A C22A C23A . . 119.5(3) ?
    C21A C22A O3A . . 114.6(3) ?
    C23A C22A O3A . . 125.9(4) ?
    C22A C23A C24A . . 119.6(3) ?
    C22A C23A H23A . . 120.2 ?
    C24A C23A H23A . . 120.2 ?
    C19A C24A C23A . . 121.6(3) ?
    C19A C24A H24A . . 119.2 ?
    C23A C24A H24A . . 119.2 ?
    O3A C25A H25A . . 109.5 ?
    O3A C25A H25B . . 109.5 ?
    H25A C25A H25B . . 109.5 ?
    O3A C25A H25C . . 109.5 ?
    H25A C25A H25C . . 109.5 ?
    H25B C25A H25C . . 109.5 ?
    O1A C26A O2A . . 123.3(3) ?
    O1A C26A C16A . . 125.0(3) ?
    O2A C26A C16A . . 111.6(3) ?
    O2A C27A H27A . . 109.5 ?
    O2A C27A H27B . . 109.5 ?
    H27A C27A H27B . . 109.5 ?
    O2A C27A H27C . . 109.5 ?
    H27A C27A H27C . . 109.5 ?
    H27B C27A H27C . . 109.5 ?
    C26B O2B C27B . . 117.4(3) ?
    C22B O3B C25B . . 116.9(4) ?
    C8B N1B C1B . . 109.5(3) ?
    C8B N1B C17B . . 115.5(3) ?
    C1B N1B C17B . . 134.2(3) ?
    C10B N2B C14B . . 114.8(3) ?
    C10B N2B C9B . . 116.7(3) ?
    C14B N2B C9B . . 107.7(2) ?
    N1B C1B C2B . . 130.9(3) ?
    N1B C1B C6B . . 106.4(3) ?
    C2B C1B C6B . . 122.6(3) ?
    C3B C2B C1B . . 116.7(4) ?
    C3B C2B H2B . . 121.6 ?
    C1B C2B H2B . . 121.6 ?
    C2B C3B C4B . . 121.9(4) ?
    C2B C3B H3B . . 119.1 ?
    C4B C3B H3B . . 119.1 ?
    C5B C4B C3B . . 121.2(4) ?
    C5B C4B H4B . . 119.4 ?
    C3B C4B H4B . . 119.4 ?
    C4B C5B C6B . . 119.2(4) ?
    C4B C5B H5B . . 120.4 ?
    C6B C5B H5B . . 120.4 ?
    C5B C6B C1B . . 118.4(3) ?
    C5B C6B C7B . . 133.0(4) ?
    C1B C6B C7B . . 108.5(3) ?
    C8B C7B C6B . . 105.2(3) ?
    C8B C7B C18B . . 128.9(3) ?
    C6B C7B C18B . . 125.9(3) ?
    C7B C8B N1B . . 110.4(3) ?
    C7B C8B C9B . . 139.5(3) ?
    N1B C8B C9B . . 109.9(3) ?
    N2B C9B C8B . . 118.5(3) ?
    N2B C9B C16B . . 103.6(2) ?
    C8B C9B C16B . . 103.4(2) ?
    N2B C9B H9B . . 110.2 ?
    C8B C9B H9B . . 110.2 ?
    C16B C9B H9B . . 110.2 ?
    N2B C10B C11B . . 109.8(3) ?
    N2B C10B H10C . . 109.7 ?
    C11B C10B H10C . . 109.7 ?
    N2B C10B H10D . . 109.7 ?
    C11B C10B H10D . . 109.7 ?
    H10C C10B H10D . . 108.2 ?
    C12B C11B C10B . . 111.1(3) ?
    C12B C11B H11C . . 109.4 ?
    C10B C11B H11C . . 109.4 ?
    C12B C11B H11D . . 109.4 ?
    C10B C11B H11D . . 109.4 ?
    H11C C11B H11D . . 108.0 ?
    C13B C12B C11B . . 110.5(3) ?
    C13B C12B H12C . . 109.6 ?
    C11B C12B H12C . . 109.6 ?
    C13B C12B H12D . . 109.6 ?
    C11B C12B H12D . . 109.6 ?
    H12C C12B H12D . . 108.1 ?
    C12B C13B C14B . . 110.2(3) ?
    C12B C13B H13C . . 109.6 ?
    C14B C13B H13C . . 109.6 ?
    C12B C13B H13D . . 109.6 ?
    C14B C13B H13D . . 109.6 ?
    H13C C13B H13D . . 108.1 ?
    N2B C14B C13B . . 109.4(3) ?
    N2B C14B C15B . . 101.0(2) ?
    C13B C14B C15B . . 116.4(3) ?
    N2B C14B H14B . . 109.9 ?
    C13B C14B H14B . . 109.9 ?
    C15B C14B H14B . . 109.9 ?
    C19B C15B C14B . . 118.8(3) ?
    C19B C15B C16B . . 114.8(3) ?
    C14B C15B C16B . . 101.7(2) ?
    C19B C15B H15B . . 106.9 ?
    C14B C15B H15B . . 106.9 ?
    C16B C15B H15B . . 106.9 ?
    C26B C16B C17B . . 111.0(3) ?
    C26B C16B C15B . . 113.0(2) ?
    C17B C16B C15B . . 112.3(3) ?
    C26B C16B C9B . . 110.0(2) ?
    C17B C16B C9B . . 106.6(2) ?
    C15B C16B C9B . . 103.5(2) ?
    N1B C17B C16B . . 104.0(2) ?
    N1B C17B H17C . . 111.0 ?
    C16B C17B H17C . . 111.0 ?
    N1B C17B H17D . . 111.0 ?
    C16B C17B H17D . . 111.0 ?
    H17C C17B H17D . . 109.0 ?
    C7B C18B H18D . . 109.5 ?
    C7B C18B H18E . . 109.5 ?
    H18D C18B H18E . . 109.5 ?
    C7B C18B H18F . . 109.5 ?
    H18D C18B H18F . . 109.5 ?
    H18E C18B H18F . . 109.5 ?
    C20B C19B C24B . . 116.8(3) ?
    C20B C19B C15B . . 119.6(3) ?
    C24B C19B C15B . . 123.6(3) ?
    C19B C20B C21B . . 121.8(4) ?
    C19B C20B H20B . . 119.1 ?
    C21B C20B H20B . . 119.1 ?
    C22B C21B C20B . . 119.5(3) ?
    C22B C21B H21B . . 120.2 ?
    C20B C21B H21B . . 120.2 ?
    C23B C22B O3B . . 115.2(4) ?
    C23B C22B C21B . . 119.4(3) ?
    O3B C22B C21B . . 125.3(4) ?
    C23B C24B C19B . . 122.0(3) ?
    C23B C24B H24B . . 119.0 ?
    C19B C24B H24B . . 119.0 ?
    C24B C23B C22B . . 120.5(4) ?
    C24B C23B H23B . . 119.8 ?
    C22B C23B H23B . . 119.8 ?
    O3B C25B H25D . . 109.5 ?
    O3B C25B H25E . . 109.5 ?
    H25D C25B H25E . . 109.5 ?
    O3B C25B H25F . . 109.5 ?
    H25D C25B H25F . . 109.5 ?
    H25E C25B H25F . . 109.5 ?
    O1B C26B O2B . . 123.7(3) ?
    O1B C26B C16B . . 124.9(3) ?
    O2B C26B C16B . . 111.3(3) ?
    O2B C27B H27D . . 109.5 ?
    O2B C27B H27E . . 109.5 ?
    H27D C27B H27E . . 109.5 ?
    O2B C27B H27F . . 109.5 ?
    H27D C27B H27F . . 109.5 ?
    H27E C27B H27F . . 109.5 ?
loop_
    _geom_torsion_atom_site_label_1
    _geom_torsion_atom_site_label_2
    _geom_torsion_atom_site_label_3
    _geom_torsion_atom_site_label_4
    _geom_torsion_site_symmetry_1
    _geom_torsion_site_symmetry_2
    _geom_torsion_site_symmetry_3
    _geom_torsion_site_symmetry_4
    _geom_torsion
    _geom_torsion_publ_flag
    C8A N1A C1A C2A . . . . 176.7(4) ?
    C17A N1A C1A C2A . . . . 4.1(6) ?
    C8A N1A C1A C6A . . . . -0.6(4) ?
    C17A N1A C1A C6A . . . . -173.2(3) ?
    N1A C1A C2A C3A . . . . -177.2(4) ?
    C6A C1A C2A C3A . . . . -0.3(5) ?
    C1A C2A C3A C4A . . . . -0.5(6) ?
    C2A C3A C4A C5A . . . . 1.1(7) ?
    C3A C4A C5A C6A . . . . -0.8(6) ?
    C4A C5A C6A C1A . . . . 0.1(5) ?
    C4A C5A C6A C7A . . . . 176.9(4) ?
    N1A C1A C6A C5A . . . . 178.0(3) ?
    C2A C1A C6A C5A . . . . 0.5(5) ?
    N1A C1A C6A C7A . . . . 0.5(4) ?
    C2A C1A C6A C7A . . . . -177.1(3) ?
    C5A C6A C7A C8A . . . . -177.3(4) ?
    C1A C6A C7A C8A . . . . -0.3(4) ?
    C5A C6A C7A C18A . . . . 1.8(6) ?
    C1A C6A C7A C18A . . . . 178.8(3) ?
    C6A C7A C8A N1A . . . . -0.1(4) ?
    C18A C7A C8A N1A . . . . -179.1(3) ?
    C6A C7A C8A C9A . . . . 174.3(4) ?
    C18A C7A C8A C9A . . . . -4.7(7) ?
    C1A N1A C8A C7A . . . . 0.4(4) ?
    C17A N1A C8A C7A . . . . 174.5(3) ?
    C1A N1A C8A C9A . . . . -175.8(3) ?
    C17A N1A C8A C9A . . . . -1.6(4) ?
    C10A N2A C9A C8A . . . . -46.8(4) ?
    C14A N2A C9A C8A . . . . 84.2(3) ?
    C10A N2A C9A C16A . . . . -160.7(3) ?
    C14A N2A C9A C16A . . . . -29.7(3) ?
    C7A C8A C9A N2A . . . . 75.8(5) ?
    N1A C8A C9A N2A . . . . -109.7(3) ?
    C7A C8A C9A C16A . . . . -170.2(4) ?
    N1A C8A C9A C16A . . . . 4.2(3) ?
    C14A N2A C10A C11A . . . . 55.9(4) ?
    C9A N2A C10A C11A . . . . -176.8(3) ?
    N2A C10A C11A C12A . . . . -54.1(4) ?
    C10A C11A C12A C13A . . . . 55.8(4) ?
    C11A C12A C13A C14A . . . . -56.6(4) ?
    C10A N2A C14A C13A . . . . -57.1(3) ?
    C9A N2A C14A C13A . . . . 171.2(2) ?
    C10A N2A C14A C15A . . . . 179.4(2) ?
    C9A N2A C14A C15A . . . . 47.6(3) ?
    C12A C13A C14A N2A . . . . 55.6(4) ?
    C12A C13A C14A C15A . . . . 168.5(3) ?
    N2A C14A C15A C19A . . . . -172.6(3) ?
    C13A C14A C15A C19A . . . . 69.0(4) ?
    N2A C14A C15A C16A . . . . -44.9(3) ?
    C13A C14A C15A C16A . . . . -163.3(3) ?
    C19A C15A C16A C26A . . . . -83.2(3) ?
    C14A C15A C16A C26A . . . . 145.8(3) ?
    C19A C15A C16A C17A . . . . 43.4(4) ?
    C14A C15A C16A C17A . . . . -87.6(3) ?
    C19A C15A C16A C9A . . . . 158.4(2) ?
    C14A C15A C16A C9A . . . . 27.5(3) ?
    N2A C9A C16A C26A . . . . -120.8(3) ?
    C8A C9A C16A C26A . . . . 115.1(3) ?
    N2A C9A C16A C17A . . . . 118.9(3) ?
    C8A C9A C16A C17A . . . . -5.2(3) ?
    N2A C9A C16A C15A . . . . 0.1(3) ?
    C8A C9A C16A C15A . . . . -124.0(2) ?
    C1A N1A C17A C16A . . . . 170.5(3) ?
    C8A N1A C17A C16A . . . . -1.8(4) ?
    C26A C16A C17A N1A . . . . -115.1(3) ?
    C15A C16A C17A N1A . . . . 117.2(3) ?
    C9A C16A C17A N1A . . . . 4.3(3) ?
    C14A C15A C19A C24A . . . . 6.4(5) ?
    C16A C15A C19A C24A . . . . -115.3(3) ?
    C14A C15A C19A C20A . . . . -171.4(3) ?
    C16A C15A C19A C20A . . . . 66.9(4) ?
    C24A C19A C20A C21A . . . . 0.0(5) ?
    C15A C19A C20A C21A . . . . 178.0(3) ?
    C19A C20A C21A C22A . . . . 0.0(5) ?
    C20A C21A C22A C23A . . . . -0.4(5) ?
    C20A C21A C22A O3A . . . . 179.1(3) ?
    C25A O3A C22A C21A . . . . 174.3(3) ?
    C25A O3A C22A C23A . . . . -6.3(5) ?
    C21A C22A C23A C24A . . . . 0.6(5) ?
    O3A C22A C23A C24A . . . . -178.8(3) ?
    C20A C19A C24A C23A . . . . 0.2(5) ?
    C15A C19A C24A C23A . . . . -177.6(3) ?
    C22A C23A C24A C19A . . . . -0.5(5) ?
    C27A O2A C26A O1A . . . . -0.6(5) ?
    C27A O2A C26A C16A . . . . -179.3(3) ?
    C17A C16A C26A O1A . . . . 9.1(5) ?
    C15A C16A C26A O1A . . . . 136.4(4) ?
    C9A C16A C26A O1A . . . . -108.8(4) ?
    C17A C16A C26A O2A . . . . -172.2(3) ?
    C15A C16A C26A O2A . . . . -44.9(4) ?
    C9A C16A C26A O2A . . . . 69.9(3) ?
    C8B N1B C1B C2B . . . . 177.2(4) ?
    C17B N1B C1B C2B . . . . 8.2(7) ?
    C8B N1B C1B C6B . . . . -0.6(4) ?
    C17B N1B C1B C6B . . . . -169.6(3) ?
    N1B C1B C2B C3B . . . . -176.5(4) ?
    C6B C1B C2B C3B . . . . 1.0(6) ?
    C1B C2B C3B C4B . . . . -0.8(7) ?
    C2B C3B C4B C5B . . . . 0.5(7) ?
    C3B C4B C5B C6B . . . . -0.3(7) ?
    C4B C5B C6B C1B . . . . 0.5(6) ?
    C4B C5B C6B C7B . . . . 176.8(4) ?
    N1B C1B C6B C5B . . . . 177.2(3) ?
    C2B C1B C6B C5B . . . . -0.8(6) ?
    N1B C1B C6B C7B . . . . 0.0(4) ?
    C2B C1B C6B C7B . . . . -178.0(3) ?
    C5B C6B C7B C8B . . . . -176.0(4) ?
    C1B C6B C7B C8B . . . . 0.6(4) ?
    C5B C6B C7B C18B . . . . 4.0(6) ?
    C1B C6B C7B C18B . . . . -179.4(3) ?
    C6B C7B C8B N1B . . . . -0.9(4) ?
    C18B C7B C8B N1B . . . . 179.0(3) ?
    C6B C7B C8B C9B . . . . 172.5(4) ?
    C18B C7B C8B C9B . . . . -7.5(7) ?
    C1B N1B C8B C7B . . . . 1.0(4) ?
    C17B N1B C8B C7B . . . . 172.2(3) ?
    C1B N1B C8B C9B . . . . -174.5(3) ?
    C17B N1B C8B C9B . . . . -3.2(4) ?
    C10B N2B C9B C8B . . . . -44.1(4) ?
    C14B N2B C9B C8B . . . . 86.6(3) ?
    C10B N2B C9B C16B . . . . -157.9(3) ?
    C14B N2B C9B C16B . . . . -27.1(3) ?
    C7B C8B C9B N2B . . . . 79.4(5) ?
    N1B C8B C9B N2B . . . . -107.2(3) ?
    C7B C8B C9B C16B . . . . -166.7(4) ?
    N1B C8B C9B C16B . . . . 6.7(3) ?
    C14B N2B C10B C11B . . . . 57.3(4) ?
    C9B N2B C10B C11B . . . . -175.3(3) ?
    N2B C10B C11B C12B . . . . -53.9(4) ?
    C10B C11B C12B C13B . . . . 54.7(4) ?
    C11B C12B C13B C14B . . . . -55.9(4) ?
    C10B N2B C14B C13B . . . . -58.8(3) ?
    C9B N2B C14B C13B . . . . 169.4(2) ?
    C10B N2B C14B C15B . . . . 178.0(3) ?
    C9B N2B C14B C15B . . . . 46.2(3) ?
    C12B C13B C14B N2B . . . . 56.5(4) ?
    C12B C13B C14B C15B . . . . 170.0(3) ?
    N2B C14B C15B C19B . . . . -172.0(3) ?
    C13B C14B C15B C19B . . . . 69.7(4) ?
    N2B C14B C15B C16B . . . . -44.9(3) ?
    C13B C14B C15B C16B . . . . -163.2(3) ?
    C19B C15B C16B C26B . . . . -82.8(3) ?
    C14B C15B C16B C26B . . . . 147.6(3) ?
    C19B C15B C16B C17B . . . . 43.7(3) ?
    C14B C15B C16B C17B . . . . -86.0(3) ?
    C19B C15B C16B C9B . . . . 158.3(3) ?
    C14B C15B C16B C9B . . . . 28.6(3) ?
    N2B C9B C16B C26B . . . . -123.1(3) ?
    C8B C9B C16B C26B . . . . 112.7(3) ?
    N2B C9B C16B C17B . . . . 116.5(3) ?
    C8B C9B C16B C17B . . . . -7.7(3) ?
    N2B C9B C16B C15B . . . . -2.1(3) ?
    C8B C9B C16B C15B . . . . -126.3(2) ?
    C8B N1B C17B C16B . . . . -2.0(4) ?
    C1B N1B C17B C16B . . . . 166.4(3) ?
    C26B C16B C17B N1B . . . . -113.7(3) ?
    C15B C16B C17B N1B . . . . 118.7(3) ?
    C9B C16B C17B N1B . . . . 6.1(3) ?
    C14B C15B C19B C20B . . . . -165.9(3) ?
    C16B C15B C19B C20B . . . . 73.5(4) ?
    C14B C15B C19B C24B . . . . 12.3(5) ?
    C16B C15B C19B C24B . . . . -108.4(3) ?
    C24B C19B C20B C21B . . . . 0.5(5) ?
    C15B C19B C20B C21B . . . . 178.8(3) ?
    C19B C20B C21B C22B . . . . -0.4(5) ?
    C25B O3B C22B C23B . . . . -177.9(3) ?
    C25B O3B C22B C21B . . . . 2.2(5) ?
    C20B C21B C22B C23B . . . . 0.1(5) ?
    C20B C21B C22B O3B . . . . -179.9(3) ?
    C20B C19B C24B C23B . . . . -0.4(5) ?
    C15B C19B C24B C23B . . . . -178.7(3) ?
    C19B C24B C23B C22B . . . . 0.2(5) ?
    O3B C22B C23B C24B . . . . 180.0(3) ?
    C21B C22B C23B C24B . . . . 0.0(5) ?
    C27B O2B C26B O1B . . . . -0.4(5) ?
    C27B O2B C26B C16B . . . . -179.6(3) ?
    C17B C16B C26B O1B . . . . 7.0(5) ?
    C15B C16B C26B O1B . . . . 134.2(4) ?
    C9B C16B C26B O1B . . . . -110.7(4) ?
    C17B C16B C26B O2B . . . . -173.8(3) ?
    C15B C16B C26B O2B . . . . -46.6(4) ?
    C9B C16B C26B O2B . . . . 68.5(3) ?
loop_
    _geom_hbond_atom_site_label_D
    _geom_hbond_atom_site_label_H
    _geom_hbond_atom_site_label_A
    _geom_hbond_site_symmetry_A
    _geom_hbond_distance_DH
    _geom_hbond_distance_HA
    _geom_hbond_distance_DA
    _geom_hbond_angle_DHA
    _geom_hbond_publ_flag
    C17B H17C O1B . 0.97 2.36 2.825(4) 109 ?
    C17A H17A O1A . 0.97 2.38 2.841(4) 109 ?
    C15B H15B O2B . 0.98 2.39 2.857(4) 109 ?
    C15A H15A O2A . 0.98 2.37 2.858(4) 110 ?
    C25A H25A Cg1 3_766 0.96 2.81 3.606(5) 141 y
    C25B H25F Cg2 3_765 0.96 2.68 3.495(5) 143 y
data_global
_journal_date_recd_electronic     2013-04-16
_journal_date_accepted     2013-04-17
_journal_name_full     'Acta Crystallographica, Section E'
_journal_year     2013
_journal_volume     69
_journal_issue      5
_journal_page_first     o776
_journal_page_last     o776
_journal_paper_category     QO
_journal_paper_doi     10.1107/S1600536813010489
_journal_coeditor_code     NG5324
_publ_contact_author_name     'Dr S. Selvanayagam'
_publ_contact_author_address
;   Department of Physics
    Kalasalingam University
    Krishnankoil 626 190
    India
;
_publ_contact_author_email     's_selvanayagam@rediffmail.com'
_publ_contact_author_fax     91-4563-289322
_publ_contact_author_phone     91-4563-289042
_publ_section_title
;\
Methyl
9-(4-methoxyphenyl)-19-methyl-3,12-diazapentacyclo[10.7.0.0^2,10^.0^3,\
8^.0^13,18^]nonadeca-1(19),13(18),14,16-tetraene-10-carboxylate
;
loop_
    _publ_author_name
    _publ_author_address
    'S. Selvanayagam'
;     Department of Physics
      Kalasalingam University
      Krishnankoil 626 126
      India
;
    'B. Sridhar'
;     Laboratory of X-ray Crystallography
      Indian Institute of Chemical Technology
      Hyderabad 500 007
      India
;
    'S. Kathiravan'
;     Department of Organic Chemistry
      University of Madras
      Guindy Campus
      Chennai 600 025
      India
;
    'R. Raghunathan'
;     Department of Organic Chemistry
      University of Madras
      Guindy Campus
      Chennai 600 025
      India
;
