# Supplementary material for: Methyl 9-(4-meth­oxy­phen­yl)-19-methyl-3,12-di­aza­penta­cyclo­[10.7.0.02,10.03,8.013,18]nona­deca-1(19),13(18),14,16-tetra­ene-10-carboxyl­ate
Source: Acta Crystallogr Sect E Struct Rep Online. 2013 Apr 20;69(Pt 5):o776. doi: 10.1107/S1600536813010489 (PMC3648300; doi:10.1107/S1600536813010489)
Supplement: Supplementary file 2 [file e-69-0o776-Isup2.hkl]

# 
# h,k,l, Fc-squared, Fo-squared, sigma(Fo-squared) and status flag 
# 
data_I
_shelx_title ' AI63m in P2(1)/n' 
_shelx_refln_list_code          4 
_shelx_F_calc_maximum      503.60 
_exptl_crystal_F_000      1840.00 
_reflns_d_resolution_high  0.8409 
 
loop_ 
 _symmetry_equiv_pos_as_xyz 
 'x, y, z' 
 '-x+1/2, y+1/2, -z+1/2' 
 '-x, -y, -z' 
 'x-1/2, -y-1/2, z-1/2' 
 
_cell_length_a    22.6716 
_cell_length_b     8.8049 
_cell_length_c    24.4314 
_cell_angle_alpha  90.000 
_cell_angle_beta  110.487 
_cell_angle_gamma  90.000 
 
_shelx_F_squared_multiplier     1.000 
 
loop_ 
 _refln_index_h 
 _refln_index_k 
 _refln_index_l 
 _refln_F_squared_calc 
 _refln_F_squared_meas 
 _refln_F_squared_sigma 
 _refln_observed_status 
   2   0   0     1483.31     1481.22     55.66 o 
   4   0   0     3294.73     3485.62     73.65 o 
   6   0   0    12216.21    11745.39    218.28 o 
   8   0   0     2661.68     2489.28     58.09 o 
  10   0   0     2171.39     2263.78     56.11 o 
  12   0   0      931.41     1107.89     38.25 o 
  14   0   0        7.82       -0.55     13.55 o 
  16   0   0      350.00      303.79     43.83 o 
  18   0   0        2.55      -13.77     58.75 o 
  20   0   0     2245.56     2081.99    107.08 o 
  22   0   0        4.08       59.66     36.41 o 
  24   0   0        2.30      119.25     52.57 o 
   1   1   0      528.55      534.10     10.82 o 
   2   1   0     8327.48     9050.97    126.35 o 
   3   1   0    59517.70    62905.59    792.23 o 
   4   1   0     3405.21     3773.46     53.45 o 
   5   1   0     3241.97     3417.27     53.14 o 
   6   1   0    20207.19    21191.78    273.29 o 
   7   1   0    12555.38    12971.14    171.69 o 
   8   1   0      263.63      406.36     14.66 o 
   9   1   0        2.93       -2.58      6.56 o 
  10   1   0       18.20       -1.38      8.03 o 
  11   1   0        0.00       -0.29      8.10 o 
  12   1   0     3882.73     3998.78     69.05 o 
  13   1   0      275.63      357.77     17.57 o 
  14   1   0     1580.89     1676.66     36.56 o 
  15   1   0      206.44      209.46     22.76 o 
  16   1   0       28.21       34.80     15.23 o 
  17   1   0      125.59      102.13     23.66 o 
  18   1   0      246.71      266.43     31.94 o 
  19   1   0      147.25      193.76     38.38 o 
  20   1   0      121.49      135.08     28.24 o 
  21   1   0       40.35       52.05     24.38 o 
  22   1   0       80.07      136.94     30.39 o 
  23   1   0        7.92       26.31     24.54 o 
  24   1   0      150.26      190.16     33.80 o 
  25   1   0        3.36       36.15     29.90 o 
   0   2   0     1791.24     1671.92     46.20 o 
   1   2   0    16154.29    16963.73    233.25 o 
   2   2   0    12990.30    13055.67    169.83 o 
   3   2   0       68.70      104.80      8.19 o 
   4   2   0    17762.14    18379.29    237.99 o 
   5   2   0     4368.58     4510.78     76.24 o 
   6   2   0     2451.65     2604.28     42.41 o 
   7   2   0      151.40      208.71     11.93 o 
   8   2   0     1666.01     1634.32     33.76 o 
   9   2   0    12386.45    13164.01    177.70 o 
  10   2   0      380.04      506.03     18.93 o 
  11   2   0      186.98      224.35     14.54 o 
  12   2   0      254.78      265.18     16.02 o 
  13   2   0       54.66       51.44     11.39 o 
  14   2   0      254.75      252.74     19.52 o 
  15   2   0      194.32      230.78     21.67 o 
  16   2   0       92.03      108.81     20.90 o 
  17   2   0      208.82      170.44     24.32 o 
  18   2   0       28.32       19.99     21.42 o 
  19   2   0       27.31        7.21     21.65 o 
  20   2   0      677.39      616.11     48.59 o 
  21   2   0       19.73        5.81     44.19 o 
  22   2   0       11.07       31.27     23.93 o 
  23   2   0        1.05       19.32     23.85 o 
  24   2   0       39.79       80.20     30.00 o 
   1   3   0     1541.32     1505.23     26.91 o 
   2   3   0    15294.68    16284.43    212.92 o 
   3   3   0     1182.98     1066.95     24.40 o 
   4   3   0     3016.65     3211.98     50.57 o 
   5   3   0    14854.00    15725.75    207.88 o 
   6   3   0       21.15       31.31      8.38 o 
   7   3   0     1180.80     1217.62     27.23 o 
   8   3   0    15145.02    16279.13    217.97 o 
   9   3   0     1382.49     1344.43     30.46 o 
  10   3   0     2609.95     2861.89     59.00 o 
  11   3   0       13.29        7.81     10.20 o 
  12   3   0       69.78       68.85     12.93 o 
  13   3   0     2877.05     2853.97     58.07 o 
  14   3   0      359.18      379.91     23.44 o 
  15   3   0       84.14       88.35     18.23 o 
  16   3   0      130.86      141.90     20.72 o 
  17   3   0      575.86      529.24     35.73 o 
  18   3   0      576.33      538.89     37.84 o 
  19   3   0        0.27       16.49     24.99 o 
  20   3   0       26.62        7.15     22.94 o 
  21   3   0      228.12      194.70     32.31 o 
  22   3   0        0.11        5.51     23.41 o 
  23   3   0       12.31       64.94     26.28 o 
  24   3   0       22.29       58.11     32.14 o 
   0   4   0      145.89      217.41     25.44 o 
   1   4   0      418.56      422.64     16.68 o 
   2   4   0     5118.93     5650.50     82.34 o 
   3   4   0      175.85      210.96     11.86 o 
   4   4   0     2341.21     2960.96     55.09 o 
   5   4   0     4904.20     5524.59     82.63 o 
   6   4   0     2273.06     2260.13     41.78 o 
   7   4   0       72.11       85.14     11.57 o 
   8   4   0     2171.51     2343.74     44.40 o 
   9   4   0      267.23      200.68     15.32 o 
  10   4   0      160.83      129.93     14.27 o 
  11   4   0       42.77       95.47     14.17 o 
  12   4   0       38.41       30.30     14.45 o 
  13   4   0        0.35        9.42     13.28 o 
  14   4   0     1329.93     1275.69     38.66 o 
  15   4   0      122.54      119.65     20.26 o 
  16   4   0      762.30      704.70     36.68 o 
  17   4   0     1088.63      944.22     41.84 o 
  18   4   0      338.37      340.80     33.02 o 
  19   4   0       43.68       50.91     22.00 o 
  20   4   0       13.49       58.31     24.79 o 
  21   4   0      154.20      136.71     37.02 o 
  22   4   0        0.24       23.55     25.15 o 
  23   4   0       52.36       91.96     28.07 o 
   1   5   0     7159.67     6763.87    106.86 o 
   2   5   0        3.21       -2.49      9.70 o 
   3   5   0     1645.60     1436.88     34.69 o 
   4   5   0     1417.30     1371.05     30.55 o 
   5   5   0      199.22      187.47     13.64 o 
   6   5   0      146.18      186.03     14.54 o 
   7   5   0     1133.24     1081.66     31.96 o 
   8   5   0       40.74       40.68     11.98 o 
   9   5   0       16.21       17.12     11.60 o 
  10   5   0      266.17      244.45     18.41 o 
  11   5   0       67.40       75.20     14.40 o 
  12   5   0        7.50        6.33     14.49 o 
  13   5   0      117.10      127.50     18.82 o 
  14   5   0     1570.77     1436.56     46.66 o 
  15   5   0      379.45      345.28     35.15 o 
  16   5   0      178.59      140.75     24.70 o 
  17   5   0       99.86      111.97     23.51 o 
  18   5   0       13.03       25.06     20.63 o 
  19   5   0      197.60      196.94     32.96 o 
  20   5   0      152.23      213.00     47.31 o 
  21   5   0       52.14       97.05     33.55 o 
  22   5   0       33.76      109.37     32.14 o 
   0   6   0     1171.20     1106.70     53.89 o 
   1   6   0      149.02      163.86     20.11 o 
   2   6   0      952.13     1015.78     37.71 o 
   3   6   0       40.04       64.27     17.78 o 
   4   6   0      360.30      347.13     25.69 o 
   5   6   0       13.52       -7.21     14.49 o 
   6   6   0      238.06      267.84     25.58 o 
   7   6   0      169.51      164.36     21.67 o 
   8   6   0      378.06      383.73     27.66 o 
   9   6   0      427.72      356.91     27.72 o 
  10   6   0      190.22      167.75     23.85 o 
  11   6   0       99.75       94.43     27.07 o 
  12   6   0       74.02       66.40     21.10 o 
  13   6   0       60.31       95.98     22.25 o 
  14   6   0       24.04       45.72     19.37 o 
  15   6   0       18.77       -3.41     18.90 o 
  16   6   0      242.96      212.75     28.96 o 
  17   6   0      141.25      166.21     27.74 o 
  18   6   0        0.79       20.68     21.43 o 
  19   6   0        4.79       51.59     32.14 o 
  20   6   0        5.27       60.17     27.33 o 
   1   7   0       46.96       31.81     18.02 o 
   2   7   0        0.49      -20.86     16.23 o 
   3   7   0        5.77       44.87     18.65 o 
   4   7   0      651.19      574.73     46.33 o 
   5   7   0      291.41      263.23     26.96 o 
   6   7   0     3554.86     3175.18     74.62 o 
   7   7   0       12.76      -15.80     18.17 o 
   8   7   0      261.19      199.29     25.53 o 
   9   7   0     1455.99     1283.18     51.49 o 
  10   7   0     1093.42     1069.50     49.92 o 
  11   7   0       40.55      -11.32     20.39 o 
  12   7   0        2.53       13.53     20.16 o 
  13   7   0      455.57      444.07     40.62 o 
  14   7   0       58.32       20.94     24.50 o 
  15   7   0       84.68       91.62     27.57 o 
  16   7   0        1.71       43.88     27.23 o 
  17   7   0       41.00      131.97     30.63 o 
  18   7   0        3.94      138.44     36.15 o 
   0   8   0      344.06      420.31     59.71 o 
   1   8   0      939.05      937.31     56.93 o 
   2   8   0      695.58      894.61     42.88 o 
   3   8   0       15.14       18.61     28.34 o 
   4   8   0      590.69      609.28     37.05 o 
   5   8   0      130.91      143.37     24.48 o 
   6   8   0      583.47      502.91     35.70 o 
   7   8   0      115.19      102.22     22.25 o 
   8   8   0      128.72      103.39     23.51 o 
   9   8   0        3.81      -15.21     22.24 o 
  10   8   0        2.39       17.38     22.07 o 
  11   8   0       29.62       37.06     23.63 o 
  12   8   0       10.76       18.98     21.98 o 
  13   8   0       80.07      126.43     29.20 o 
  14   8   0      287.69      369.69     40.79 o 
  15   8   0      135.00      269.77     37.94 o 
  16   8   0       28.83      161.47     32.59 o 
   1   9   0       50.58       71.46     23.89 o 
   2   9   0       48.87       32.66     21.30 o 
   3   9   0      247.17      206.10     27.34 o 
   4   9   0       52.94       64.37     23.54 o 
   5   9   0      615.38      538.79     38.41 o 
   6   9   0      169.43      121.89     25.32 o 
   7   9   0       30.56       57.00     27.89 o 
   8   9   0       11.29       68.11     25.15 o 
   9   9   0        2.81       84.05     25.07 o 
  10   9   0       15.14       78.59     27.70 o 
  11   9   0       33.12       26.85     25.88 o 
  12   9   0        1.26       59.44     47.76 o 
   0  10   0      781.33      922.56     74.59 o 
   1  10   0        0.09       23.87     23.05 o 
   2  10   0       13.76       23.91     22.59 o 
   3  10   0       87.91      159.44     28.12 o 
   4  10   0       13.85       79.67     22.86 o 
   5  10   0       48.91       81.38     27.80 o 
   6  10   0      168.83      203.02     38.34 o 
   7  10   0       54.66      123.93     32.41 o 
 -25   0   1       65.79       34.74     66.48 o 
 -23   0   1      128.55      187.70     44.79 o 
 -21   0   1      274.23      282.64     52.34 o 
 -19   0   1      403.54      340.09     49.16 o 
 -17   0   1      343.77      222.25     41.37 o 
 -15   0   1     2144.31     1989.67     58.11 o 
 -13   0   1      279.39      329.29     23.78 o 
 -11   0   1      908.48      916.40     33.22 o 
  -9   0   1        1.08        1.86      8.80 o 
  -7   0   1     1647.79     1623.25     39.80 o 
  -5   0   1       32.43       42.20      8.70 o 
  -3   0   1      735.29      601.57     18.39 o 
  -1   0   1       72.34       -3.28      2.19 o 
   1   0   1       52.89       53.81      8.31 o 
   3   0   1     5581.38     5096.08    109.97 o 
   5   0   1      980.84      940.69     26.09 o 
   7   0   1     1544.57     1341.51     45.53 o 
   9   0   1     1001.88      893.02     30.29 o 
  11   0   1     2074.65     2151.44     59.58 o 
  13   0   1      283.61      251.07     21.20 o 
  15   0   1      451.50      468.12     36.85 o 
  17   0   1        2.30      -39.94     44.84 o 
  19   0   1       30.50       36.76     29.46 o 
  21   0   1      340.60      393.02     58.92 o 
  23   0   1      373.34      435.57     63.30 o 
 -25   1   1       87.90      106.73     30.90 o 
 -24   1   1       55.42      113.30     35.71 o 
 -23   1   1       17.10       61.20     25.75 o 
 -22   1   1       18.58       63.57     25.61 o 
 -21   1   1       19.67        3.36     22.22 o 
 -20   1   1      248.57      259.20     33.91 o 
 -19   1   1      601.86      614.23     49.54 o 
 -18   1   1       69.05       96.82     24.89 o 
 -17   1   1      221.60      196.51     23.75 o 
 -16   1   1       31.60       40.00     17.25 o 
 -15   1   1      762.05      761.22     30.81 o 
 -14   1   1      116.09      135.98     13.47 o 
 -13   1   1     1073.81     1005.84     28.33 o 
 -12   1   1     1065.45     1052.27     25.95 o 
 -11   1   1      749.91      633.57     20.14 o 
 -10   1   1     2101.63     1940.12     36.19 o 
  -9   1   1      754.34      678.32     18.70 o 
  -8   1   1       45.77       47.48      7.84 o 
  -7   1   1     2530.96     2235.55     36.80 o 
  -6   1   1      306.72      351.47     14.86 o 
  -5   1   1      491.40      529.36     14.37 o 
  -4   1   1     1823.77     1536.37     26.93 o 
  -3   1   1      309.72      258.47      8.26 o 
  -2   1   1      218.36      271.16      7.28 o 
  -1   1   1        6.17       12.16      3.23 o 
   0   1   1       57.57       54.95      4.23 o 
   1   1   1      247.25      219.04      6.53 o 
   2   1   1       18.32       45.43      4.36 o 
   3   1   1       93.97       72.04      6.10 o 
   4   1   1     3813.92     3335.40     48.54 o 
   5   1   1     1594.68     1638.83     27.98 o 
   6   1   1      273.62      245.29     10.76 o 
   7   1   1     1334.08     1103.56     22.86 o 
   8   1   1       45.79       29.52      7.37 o 
   9   1   1     2223.10     2131.50     37.89 o 
  10   1   1      547.54      469.43     22.76 o 
  11   1   1       12.40        6.02      8.18 o 
  12   1   1      939.67      849.72     24.13 o 
  13   1   1     2302.65     2204.29     43.00 o 
  14   1   1      153.94      170.41     16.37 o 
  15   1   1      115.86       85.23     15.05 o 
  16   1   1     2034.31     1787.12     54.58 o 
  17   1   1       38.09       41.79     20.31 o 
  18   1   1      665.56      607.95     45.59 o 
  19   1   1      329.58      264.04     33.85 o 
  20   1   1      228.03      219.09     33.48 o 
  21   1   1      247.11      272.09     35.37 o 
  22   1   1      440.44      420.98     42.73 o 
  23   1   1        1.98       20.92     24.25 o 
  24   1   1       43.91       83.16     30.00 o 
 -25   2   1       47.74       95.82     30.87 o 
 -24   2   1      130.71      174.79     45.08 o 
 -23   2   1        0.09       49.84     25.72 o 
 -22   2   1      336.70      394.54     41.79 o 
 -21   2   1       21.27       44.03     25.10 o 
 -20   2   1       59.54       80.70     26.22 o 
 -19   2   1      256.54      261.74     33.97 o 
 -18   2   1     1134.29     1029.08     46.88 o 
 -17   2   1        0.21      -22.68     18.46 o 
 -16   2   1      197.74      213.60     21.79 o 
 -15   2   1      227.28      283.04     22.92 o 
 -14   2   1      123.47      103.66     13.69 o 
 -13   2   1      251.27      241.86     15.72 o 
 -12   2   1       45.95       44.10     10.11 o 
 -11   2   1       50.54       59.07     10.39 o 
 -10   2   1     2571.92     2511.15     44.67 o 
  -9   2   1      168.94      192.89     13.03 o 
  -8   2   1      203.05      210.32     12.88 o 
  -7   2   1       49.98       34.45      8.65 o 
  -6   2   1      267.86      280.14     12.42 o 
  -5   2   1     1244.73     1176.31     27.76 o 
  -4   2   1      210.67      183.23     10.52 o 
  -3   2   1      125.42      152.29      9.28 o 
  -2   2   1      473.87      432.66     12.81 o 
  -1   2   1      168.92      128.29      9.36 o 
   0   2   1       12.86       20.69      7.55 o 
   1   2   1      311.57      336.31     10.94 o 
   2   2   1       87.93       68.02      7.44 o 
   3   2   1      147.54      144.26      9.54 o 
   4   2   1       31.12        4.64      6.23 o 
   5   2   1      470.44      499.40     15.52 o 
   6   2   1      214.32      209.02     11.48 o 
   7   2   1     2057.16     2004.97     36.05 o 
   8   2   1      685.04      682.90     19.73 o 
   9   2   1     2301.31     2596.83     45.28 o 
  10   2   1     1209.62     1263.33     28.76 o 
  11   2   1        6.57        5.64      8.96 o 
  12   2   1       86.68       93.34     11.85 o 
  13   2   1      286.28      300.50     20.12 o 
  14   2   1      754.15      762.90     28.90 o 
  15   2   1      265.15      282.11     21.24 o 
  16   2   1      479.63      470.86     35.74 o 
  17   2   1       73.59       73.04     18.24 o 
  18   2   1        7.21       12.04     21.15 o 
  19   2   1      340.02      355.17     37.97 o 
  20   2   1     1067.18      938.25     57.37 o 
  21   2   1       22.80       69.64     26.89 o 
  22   2   1        6.37       33.63     27.23 o 
  23   2   1      195.55      230.62     35.70 o 
  24   2   1      164.57      205.66     40.17 o 
 -24   3   1      245.66      207.37     54.01 o 
 -23   3   1      210.75      210.62     32.32 o 
 -22   3   1       17.92       47.43     23.96 o 
 -21   3   1        0.07       35.81     23.63 o 
 -20   3   1      235.54      143.80     33.83 o 
 -19   3   1       68.35       83.38     22.55 o 
 -18   3   1      191.12      133.82     24.25 o 
 -17   3   1       49.42       75.49     18.50 o 
 -16   3   1      348.68      402.25     28.16 o 
 -15   3   1      493.46      536.00     30.31 o 
 -14   3   1      548.92      626.45     30.81 o 
 -13   3   1      233.15      265.77     19.46 o 
 -12   3   1      409.79      416.77     20.18 o 
 -11   3   1       92.27      126.10     13.04 o 
 -10   3   1       32.92       33.00      9.99 o 
  -9   3   1     1140.39     1107.84     28.58 o 
  -8   3   1     3659.77     3457.48     56.55 o 
  -7   3   1      545.30      581.15     19.14 o 
  -6   3   1      233.26      289.68     19.72 o 
  -5   3   1      741.49      746.33     19.44 o 
  -4   3   1       73.54       79.27      8.81 o 
  -3   3   1       16.61       22.44      7.40 o 
  -2   3   1      596.94      574.75     18.23 o 
  -1   3   1       96.36      111.17      9.76 o 
   0   3   1       10.78        4.32      7.29 o 
   1   3   1        9.39        7.53      5.78 o 
   2   3   1      241.78      210.71     10.47 o 
   3   3   1      891.70      807.02     19.50 o 
   4   3   1     3044.12     3074.66     49.18 o 
   5   3   1      983.47      965.37     22.53 o 
   6   3   1       38.19       20.35      8.36 o 
   7   3   1     1638.28     1774.87     37.32 o 
   8   3   1       81.94       55.01     10.18 o 
   9   3   1     1578.53     1479.33     32.21 o 
  10   3   1     2063.85     1909.51     38.97 o 
  11   3   1     1148.87     1077.35     28.69 o 
  12   3   1     3418.87     3464.51     66.43 o 
  13   3   1      349.14      364.29     23.01 o 
  14   3   1       12.47       30.73     14.09 o 
  15   3   1        0.02       12.75     15.85 o 
  16   3   1       29.33       12.41     17.12 o 
  17   3   1      231.85      251.85     25.22 o 
  18   3   1       63.53       87.48     36.79 o 
  19   3   1      150.32      147.54     29.68 o 
  20   3   1       44.95       76.52     25.81 o 
  21   3   1        3.82       22.52     22.88 o 
  22   3   1       80.82       95.63     38.83 o 
  23   3   1       21.08       87.18     30.80 o 
 -23   4   1       13.98       65.24     26.94 o 
 -22   4   1        0.30       49.77     30.91 o 
 -21   4   1       17.45       68.94     26.36 o 
 -20   4   1       14.60       25.05     24.09 o 
 -19   4   1        0.94        8.99     19.55 o 
 -18   4   1       21.61       22.27     20.84 o 
 -17   4   1       32.92       38.21     18.40 o 
 -16   4   1      196.79      214.10     23.73 o 
 -15   4   1       70.83       54.40     17.98 o 
 -14   4   1      301.31      277.66     25.13 o 
 -13   4   1      141.94      110.24     16.88 o 
 -12   4   1     1297.80     1148.72     31.47 o 
 -11   4   1      112.36      118.65     14.61 o 
 -10   4   1      120.95      155.38     14.92 o 
  -9   4   1     1072.64     1059.13     27.95 o 
  -8   4   1       84.50       98.74     12.38 o 
  -7   4   1        3.17       -2.59      9.18 o 
  -6   4   1        6.12       -6.99      8.53 o 
  -5   4   1      572.89      630.54     20.18 o 
  -4   4   1       84.56       60.60      9.05 o 
  -3   4   1      156.94      171.97     16.98 o 
  -2   4   1      201.98      236.10     14.25 o 
  -1   4   1        6.94       53.10     13.38 o 
   0   4   1       65.16      199.13     20.27 o 
   1   4   1       17.86        0.43      7.86 o 
   2   4   1       85.02      159.01     16.07 o 
   3   4   1      116.21      150.64     15.21 o 
   4   4   1     2307.67     2468.92     56.57 o 
   5   4   1      732.46      767.51     23.17 o 
   6   4   1      385.80      465.79     20.34 o 
   7   4   1      203.93      245.71     15.86 o 
   8   4   1        1.03       -6.47      9.52 o 
   9   4   1        7.14       28.55     10.49 o 
  10   4   1       94.60      159.56     15.13 o 
  11   4   1      627.48      602.23     28.05 o 
  12   4   1       16.88       19.65     15.10 o 
  13   4   1      109.06       87.52     16.35 o 
  14   4   1       19.03       16.91     14.45 o 
  15   4   1        1.91       27.33     16.91 o 
  16   4   1      359.82      399.80     35.40 o 
  17   4   1        3.40       -2.85     16.07 o 
  18   4   1       51.89       94.92     20.09 o 
  19   4   1      105.44      102.84     26.36 o 
  20   4   1       39.61       84.02     34.86 o 
  21   4   1      109.03      116.47     28.07 o 
  22   4   1       15.25       69.97     27.98 o 
  23   4   1       43.19      125.59     30.96 o 
 -22   5   1        9.73       68.48     32.13 o 
 -21   5   1        7.02       51.50     26.58 o 
 -20   5   1      106.25      134.59     30.23 o 
 -19   5   1      187.60      218.63     32.96 o 
 -18   5   1       22.23       43.41     23.66 o 
 -17   5   1        7.81       17.30     18.90 o 
 -16   5   1       15.56       58.03     22.96 o 
 -15   5   1      951.49      962.18     46.08 o 
 -14   5   1      888.71      891.79     48.36 o 
 -13   5   1        1.54       17.14     23.03 o 
 -12   5   1       34.32       27.77     14.71 o 
 -11   5   1      162.26      144.85     17.80 o 
 -10   5   1       38.95       18.62     13.50 o 
  -9   5   1       31.16       24.51     13.09 o 
  -8   5   1       18.39       31.98     12.83 o 
  -7   5   1       49.30       48.02     13.34 o 
  -6   5   1      338.20      345.17     20.79 o 
  -5   5   1        0.23       -4.23     10.53 o 
  -4   5   1       24.95       27.65     11.43 o 
  -3   5   1     1022.52      900.89     27.94 o 
  -2   5   1       47.22       28.63     10.63 o 
  -1   5   1     1210.96     1094.65     28.94 o 
   0   5   1      339.88      350.64     18.18 o 
   1   5   1      201.71      254.33     16.43 o 
   2   5   1      203.32      220.68     13.49 o 
   3   5   1       23.29       18.85     10.20 o 
   4   5   1      253.32      254.08     15.37 o 
   5   5   1       18.52        7.07      9.41 o 
   6   5   1      467.15      480.00     20.29 o 
   7   5   1      135.99      149.98     14.35 o 
   8   5   1        0.76        1.17     11.07 o 
   9   5   1       48.34       36.42     12.75 o 
  10   5   1       98.97      105.31     15.54 o 
  11   5   1       12.90        1.13     13.59 o 
  12   5   1        1.98       21.39     15.12 o 
  13   5   1      639.82      605.81     32.70 o 
  14   5   1      564.59      494.66     29.10 o 
  15   5   1      210.24      142.28     21.54 o 
  16   5   1       13.18       35.25     20.06 o 
  17   5   1       66.19       71.61     21.91 o 
  18   5   1      241.90      251.25     29.14 o 
  19   5   1       18.60       48.01     23.90 o 
  20   5   1       44.00       76.94     30.80 o 
  21   5   1        1.41       65.97     32.51 o 
 -21   6   1        0.98       66.78     31.03 o 
 -20   6   1        7.27       11.38     24.96 o 
 -19   6   1      185.18      206.22     43.74 o 
 -18   6   1       10.67        5.89     20.56 o 
 -17   6   1       17.90       28.24     20.92 o 
 -16   6   1       52.72       66.75     22.23 o 
 -15   6   1       37.22       15.01     19.24 o 
 -14   6   1      574.95      485.16     36.73 o 
 -13   6   1      195.73      159.83     22.69 o 
 -12   6   1       10.63       21.40     16.95 o 
 -11   6   1      397.76      386.28     26.12 o 
 -10   6   1      413.80      413.00     29.12 o 
  -9   6   1      604.43      612.34     32.97 o 
  -8   6   1      672.51      679.27     45.41 o 
  -7   6   1      227.08      254.67     23.86 o 
  -6   6   1      445.13      439.20     28.40 o 
  -5   6   1        8.10        1.73     14.88 o 
  -4   6   1       62.48       50.83     16.28 o 
  -3   6   1        6.47       -1.17     13.91 o 
  -2   6   1      291.24      300.69     24.05 o 
  -1   6   1      194.00      169.99     20.51 o 
   0   6   1       44.29       45.11     16.38 o 
   1   6   1       61.37       63.80     17.54 o 
   2   6   1       20.60       15.69     15.38 o 
   3   6   1       22.10       40.42     16.56 o 
   4   6   1      603.18      623.37     31.16 o 
   5   6   1       31.20       48.81     17.01 o 
   6   6   1        5.90       -0.17     14.49 o 
   7   6   1       90.25      100.00     19.00 o 
   8   6   1      387.85      395.60     28.25 o 
   9   6   1      334.36      411.35     31.34 o 
  10   6   1      383.07      376.03     32.27 o 
  11   6   1      321.97      311.10     30.56 o 
  12   6   1      242.91      190.65     25.84 o 
  13   6   1      235.45      270.94     29.56 o 
  14   6   1        3.04       26.07     22.76 o 
  15   6   1      271.61      272.61     30.53 o 
  16   6   1       48.01       68.01     21.82 o 
  17   6   1       46.93       44.44     21.87 o 
  18   6   1        2.44       63.84     23.39 o 
  19   6   1        3.79       33.91     35.23 o 
  20   6   1        5.75       52.14     29.01 o 
 -19   7   1       47.94       71.44     31.13 o 
 -18   7   1      100.27      168.38     33.07 o 
 -17   7   1       49.03      166.42     31.80 o 
 -16   7   1      238.04      335.24     53.56 o 
 -15   7   1       58.31       94.26     27.92 o 
 -14   7   1       69.43       55.46     24.05 o 
 -13   7   1       18.23       11.87     26.14 o 
 -12   7   1       14.07       34.83     20.94 o 
 -11   7   1      139.15      135.35     25.56 o 
 -10   7   1      830.26      830.63     48.86 o 
  -9   7   1      147.96      105.41     22.53 o 
  -8   7   1      210.85      158.56     35.50 o 
  -7   7   1     1133.65      989.56     43.10 o 
  -6   7   1     2403.08     2045.02     56.78 o 
  -5   7   1      275.72      242.19     26.20 o 
  -4   7   1     1228.56     1109.79     43.56 o 
  -3   7   1       35.73       42.38     18.50 o 
  -2   7   1       83.96       76.11     19.90 o 
  -1   7   1       50.83       55.13     19.67 o 
   0   7   1        4.00       -6.02     17.07 o 
   1   7   1      141.65       94.91     21.13 o 
   2   7   1      115.44      108.76     21.01 o 
   3   7   1        0.65        4.74     18.24 o 
   4   7   1       34.05       34.09     19.21 o 
   5   7   1      626.08      597.04     35.00 o 
   6   7   1      494.46      446.69     32.36 o 
   7   7   1      448.29      532.71     33.70 o 
   8   7   1     1577.24     1350.73     47.97 o 
   9   7   1     1387.93     1224.16     55.39 o 
  10   7   1      148.48      127.34     24.78 o 
  11   7   1       49.79       58.83     22.23 o 
  12   7   1        2.82       -9.15     25.04 o 
  13   7   1       23.44       69.13     22.82 o 
  14   7   1       66.45       83.49     30.25 o 
  15   7   1      160.11      225.57     32.05 o 
  16   7   1        8.15       81.51     27.18 o 
  17   7   1       24.39      158.70     31.53 o 
  18   7   1        0.48       95.75     36.60 o 
 -16   8   1       82.96      112.82     30.46 o 
 -15   8   1       67.22      143.48     30.78 o 
 -14   8   1       44.79       48.72     26.67 o 
 -13   8   1       20.04       59.75     30.91 o 
 -12   8   1       55.03      125.91     26.49 o 
 -11   8   1        1.61      -12.77     21.10 o 
 -10   8   1      377.41      335.73     34.91 o 
  -9   8   1      114.45      119.12     23.55 o 
  -8   8   1        3.34       37.03     20.31 o 
  -7   8   1      135.56      126.17     23.79 o 
  -6   8   1       70.46       95.41     22.17 o 
  -5   8   1      123.19      135.38     23.56 o 
  -4   8   1      198.02      254.41     35.71 o 
  -3   8   1      326.06      289.14     29.26 o 
  -2   8   1       53.35       56.47     20.20 o 
  -1   8   1      604.35      633.96     46.79 o 
   0   8   1        1.54        9.17     18.72 o 
   1   8   1        1.06       33.09     19.90 o 
   2   8   1     2230.20     2065.49     76.75 o 
   3   8   1      516.78      520.42     35.67 o 
   4   8   1      541.53      499.45     36.64 o 
   5   8   1       28.07       75.43     20.74 o 
   6   8   1      912.79      845.14     42.88 o 
   7   8   1      316.17      235.89     27.83 o 
   8   8   1      169.12      147.55     27.80 o 
   9   8   1      174.21      138.73     35.83 o 
  10   8   1      313.61      316.05     37.35 o 
  11   8   1       19.54       50.46     28.55 o 
  12   8   1       17.44      108.23     25.99 o 
  13   8   1        5.26       69.09     26.79 o 
  14   8   1        0.00      122.03     32.94 o 
  15   8   1        0.11       46.95     24.62 o 
 -13   9   1       20.23       61.44     33.55 o 
 -12   9   1       62.27      112.17     37.05 o 
 -11   9   1        0.01       38.15     28.04 o 
 -10   9   1        6.63       33.91     32.77 o 
  -9   9   1       21.97       23.75     24.58 o 
  -8   9   1        0.40       25.42     21.20 o 
  -7   9   1       68.44       77.32     22.88 o 
  -6   9   1       87.07       73.10     23.79 o 
  -5   9   1        0.39        8.43     23.51 o 
  -4   9   1      113.60      202.69     28.22 o 
  -3   9   1       41.47       35.55     21.86 o 
  -2   9   1        6.55       46.01     22.41 o 
  -1   9   1      351.52      384.55     33.91 o 
   0   9   1       11.00       20.96     21.13 o 
   1   9   1       58.21       53.86     22.11 o 
   2   9   1        1.61       20.66     21.62 o 
   3   9   1        1.89       -5.34     20.32 o 
   4   9   1        2.47       -1.74     20.46 o 
   5   9   1      442.34      408.38     34.24 o 
   6   9   1       22.23       14.02     20.97 o 
   7   9   1        3.98       51.74     24.71 o 
   8   9   1       23.11       30.59     30.03 o 
   9   9   1       29.62       87.65     35.67 o 
  10   9   1       17.10       21.56     23.65 o 
  11   9   1        3.36       61.55     29.68 o 
  12   9   1       47.75      126.64     39.38 o 
  -7  10   1       27.73       81.45     28.96 o 
  -6  10   1       21.19       66.19     24.66 o 
  -5  10   1        0.99       32.50     22.51 o 
  -4  10   1      190.53      240.52     49.10 o 
  -3  10   1        0.06       36.53     24.49 o 
  -2  10   1      249.36      232.71     34.00 o 
  -1  10   1       56.23       89.44     28.38 o 
   0  10   1      222.72      213.21     33.75 o 
   1  10   1       52.61       83.00     27.27 o 
   2  10   1      139.94      168.36     42.81 o 
   3  10   1       23.96       26.81     24.08 o 
   4  10   1      108.58      185.49     32.02 o 
   5  10   1        7.83       40.03     30.94 o 
   6  10   1       17.67       36.17     30.12 o 
   7  10   1        0.85       98.83     32.36 o 
 -24   0   2      634.56      599.35     73.23 o 
 -22   0   2      116.51       97.50     36.98 o 
 -20   0   2     1467.87     1427.11     90.25 o 
 -18   0   2        3.02       17.01     28.43 o 
 -16   0   2      948.27      975.80     50.79 o 
 -14   0   2     9348.34    10033.67    200.55 o 
 -12   0   2     1652.09     1579.20     45.51 o 
 -10   0   2       46.73       71.09     12.37 o 
  -8   0   2     4737.75     5138.92    103.90 o 
  -6   0   2      946.30     1022.46     27.94 o 
  -4   0   2     5669.47     6202.35    137.18 o 
  -2   0   2    17929.59    18782.55    472.30 o 
   0   0   2     1541.04     1560.21     58.64 o 
   2   0   2    65515.12    68434.63   1661.46 o 
   4   0   2     3205.07     3621.64     98.64 o 
   6   0   2     9697.36     9519.69    180.97 o 
   8   0   2    21765.98    23467.67    430.59 o 
  10   0   2      376.89      425.53     23.69 o 
  12   0   2      137.88      125.39     17.29 o 
  14   0   2     5342.59     5171.25    268.74 o 
  16   0   2       95.23       65.08     24.87 o 
  18   0   2       21.64       28.78     74.22 o 
  20   0   2      980.56      908.61     79.61 o 
  22   0   2      102.28      156.77     46.97 o 
  24   0   2       62.63      140.23     51.02 o 
 -25   1   2       28.88       43.63     26.41 o 
 -24   1   2       72.14       82.40     29.21 o 
 -23   1   2       23.96        1.27     25.44 o 
 -22   1   2      121.43      113.73     28.45 o 
 -21   1   2      642.09      647.97     49.14 o 
 -20   1   2      728.57      683.52     48.54 o 
 -19   1   2       19.86        6.85     20.43 o 
 -18   1   2        2.35       -3.12     16.46 o 
 -17   1   2      906.84      848.72     53.33 o 
 -16   1   2     1356.69     1277.03     39.56 o 
 -15   1   2       53.26       32.58     12.58 o 
 -14   1   2      665.17      692.87     22.92 o 
 -13   1   2     3073.00     3189.63     54.24 o 
 -12   1   2     1079.55     1199.08     29.22 o 
 -11   1   2     4196.11     4502.51     69.06 o 
 -10   1   2       42.10       61.70      8.90 o 
  -9   1   2     1795.13     1795.29     32.61 o 
  -8   1   2       17.60       19.17      7.13 o 
  -7   1   2     5871.67     5914.17     82.52 o 
  -6   1   2    55501.46    57618.44    727.71 o 
  -5   1   2    31215.94    32372.79    411.88 o 
  -4   1   2    33018.93    35476.28    449.65 o 
  -3   1   2      851.02      854.54     15.82 o 
  -2   1   2    32037.08    33846.33    459.21 o 
  -1   1   2     5387.43     5508.32     83.70 o 
   0   1   2    80694.03    89283.02   1123.04 o 
   1   1   2     2074.08     2026.81     31.80 o 
   2   1   2      113.84       91.92      6.28 o 
   3   1   2    30621.45    33515.46    451.42 o 
   4   1   2     1720.07     1557.18     29.28 o 
   5   1   2       37.49       19.73      6.54 o 
   6   1   2     2985.85     2822.79     44.21 o 
   7   1   2      527.66      582.88     16.47 o 
   8   1   2     2711.35     2683.72     47.59 o 
   9   1   2      308.19      245.89     13.06 o 
  10   1   2      394.70      373.75     18.66 o 
  11   1   2     1573.60     1608.88     32.90 o 
  12   1   2      226.92      291.59     15.69 o 
  13   1   2       36.86       48.03     12.45 o 
  14   1   2       16.60       24.99     12.27 o 
  15   1   2     1925.84     1761.04     43.11 o 
  16   1   2        5.52       19.33     15.40 o 
  17   1   2        3.15       13.32     18.49 o 
  18   1   2     1984.17     1873.75     68.92 o 
  19   1   2      117.93      145.95     28.13 o 
  20   1   2      149.15      118.79     37.86 o 
  21   1   2       21.49       35.06     22.57 o 
  22   1   2       56.09      106.84     29.76 o 
  23   1   2      104.27      144.36     49.54 o 
  24   1   2      101.63      163.80     33.78 o 
 -25   2   2        2.59        0.24     33.54 o 
 -24   2   2       29.30       68.90     27.99 o 
 -23   2   2      148.29      201.14     47.35 o 
 -22   2   2       26.49       34.19     26.78 o 
 -21   2   2        0.00       11.22     23.93 o 
 -20   2   2     2299.05     1885.69     70.94 o 
 -19   2   2     1328.69     1279.70     52.80 o 
 -18   2   2      107.76      135.78     26.66 o 
 -17   2   2       35.91       52.44     19.62 o 
 -16   2   2        2.71       -8.42     12.74 o 
 -15   2   2      177.05      156.65     17.16 o 
 -14   2   2      975.85      922.86     31.41 o 
 -13   2   2       10.96       17.55      9.94 o 
 -12   2   2       48.68       43.20     10.02 o 
 -11   2   2     2647.63     2701.52     47.49 o 
 -10   2   2      246.07      422.05     17.05 o 
  -9   2   2     2546.06     2642.51     44.98 o 
  -8   2   2     2685.60     2758.97     45.72 o 
  -7   2   2     2823.48     2824.40     45.74 o 
  -6   2   2       10.31       19.17      7.08 o 
  -5   2   2     2189.09     2256.59     37.05 o 
  -4   2   2     3200.67     3159.91     47.69 o 
  -3   2   2    18798.21    20184.62    278.51 o 
  -2   2   2     6554.47     6573.94     95.26 o 
  -1   2   2      371.64      398.22     13.84 o 
   0   2   2     5649.16     5982.37     81.51 o 
   1   2   2      492.41      493.99     13.42 o 
   2   2   2       21.39       30.94      7.00 o 
   3   2   2     3442.13     3545.44     52.52 o 
   4   2   2     3711.35     3732.19     66.50 o 
   5   2   2     9164.17     9127.48    124.01 o 
   6   2   2      954.50     1027.74     22.58 o 
   7   2   2     5628.83     5569.09     81.43 o 
   8   2   2    25365.55    27779.93    360.23 o 
   9   2   2      379.12      332.24     15.55 o 
  10   2   2     4226.92     4194.93     66.45 o 
  11   2   2     1397.90     1357.28     31.87 o 
  12   2   2      435.89      402.83     21.83 o 
  13   2   2      802.68      846.04     32.80 o 
  14   2   2       38.76       19.25     12.17 o 
  15   2   2       15.17       10.85     13.53 o 
  16   2   2      394.92      418.15     28.50 o 
  17   2   2      732.50      792.96     42.45 o 
  18   2   2      152.28      168.43     30.00 o 
  19   2   2       92.10       80.31     25.41 o 
  20   2   2      298.22      321.28     37.43 o 
  21   2   2       41.57       63.38     24.25 o 
  22   2   2      124.30      124.97     36.52 o 
  23   2   2       39.21      102.08     29.32 o 
  24   2   2       10.38       25.48     27.92 o 
 -24   3   2       86.19      112.18     52.22 o 
 -23   3   2        0.36       -4.92     23.86 o 
 -22   3   2        3.33        9.27     23.41 o 
 -21   3   2       40.62       44.73     27.29 o 
 -20   3   2      178.91      186.13     32.53 o 
 -19   3   2        0.01       -0.85     19.57 o 
 -18   3   2       39.35        5.42     18.37 o 
 -17   3   2      483.45      468.73     35.21 o 
 -16   3   2     1880.94     1716.64     49.24 o 
 -15   3   2      118.00      158.67     20.48 o 
 -14   3   2      243.64      277.32     26.63 o 
 -13   3   2      164.31      142.88     14.84 o 
 -12   3   2      832.32      865.12     26.97 o 
 -11   3   2       12.76       26.37     10.82 o 
 -10   3   2      474.71      583.77     21.03 o 
  -9   3   2       84.26      138.35     12.51 o 
  -8   3   2     1524.59     1720.63     35.97 o 
  -7   3   2     6404.78     6692.93     96.25 o 
  -6   3   2       45.39       39.21      9.02 o 
  -5   3   2     2751.34     2921.64     47.26 o 
  -4   3   2     1063.89     1181.53     31.29 o 
  -3   3   2      226.91      175.87      9.21 o 
  -2   3   2      665.87      794.11     20.92 o 
  -1   3   2      238.40      223.58     12.37 o 
   0   3   2       69.62      129.27     10.57 o 
   1   3   2     1123.32     1149.26     22.81 o 
   2   3   2      119.87      131.76      9.41 o 
   3   3   2      780.75      793.08     19.44 o 
   4   3   2       13.49       22.43      8.07 o 
   5   3   2       37.85       55.11     10.83 o 
   6   3   2     2118.71     2350.97     41.74 o 
   7   3   2       14.61       -0.34     11.36 o 
   8   3   2      171.90      239.31     14.63 o 
   9   3   2      176.45      195.65     14.24 o 
  10   3   2     5012.16     5124.88     80.55 o 
  11   3   2     2077.61     1986.67     45.01 o 
  12   3   2      769.68      841.01     30.49 o 
  13   3   2      527.64      528.67     26.55 o 
  14   3   2        1.42      -11.24     12.67 o 
  15   3   2      609.97      481.12     27.41 o 
  16   3   2     2734.11     2555.38     64.57 o 
  17   3   2       91.52      138.64     20.74 o 
  18   3   2      598.90      608.80     46.98 o 
  19   3   2        8.09       26.36     22.98 o 
  20   3   2        1.65       22.28     23.66 o 
  21   3   2        4.57       59.59     31.24 o 
  22   3   2      236.20      214.95     34.66 o 
  23   3   2      171.90      204.28     35.96 o 
 -23   4   2        1.31       87.84     34.31 o 
 -22   4   2       23.05       28.37     24.51 o 
 -21   4   2        1.04       51.48     23.02 o 
 -20   4   2      183.31      201.74     29.92 o 
 -19   4   2       33.15       49.33     21.63 o 
 -18   4   2     1059.34      952.57     48.38 o 
 -17   4   2      394.20      429.28     30.59 o 
 -16   4   2      626.54      575.90     35.03 o 
 -15   4   2      254.36      237.91     24.18 o 
 -14   4   2      347.94      302.42     25.58 o 
 -13   4   2     3131.67     2932.05     56.16 o 
 -12   4   2      457.69      405.75     21.38 o 
 -11   4   2      520.56      594.65     23.83 o 
 -10   4   2     3275.76     3630.24     62.53 o 
  -9   4   2       20.98       49.78     10.95 o 
  -8   4   2      235.87      285.69     16.49 o 
  -7   4   2      138.09       98.65     11.83 o 
  -6   4   2        2.94       18.77      9.62 o 
  -5   4   2     1031.53      983.85     23.98 o 
  -4   4   2      149.49      114.81     12.52 o 
  -3   4   2      830.90      838.22     28.15 o 
  -2   4   2     1207.79     1086.43     27.33 o 
  -1   4   2      277.28      317.62     16.29 o 
   0   4   2        3.53        6.37      9.32 o 
   1   4   2      456.84      539.43     16.56 o 
   2   4   2      315.30      382.39     15.24 o 
   3   4   2      146.90      104.74     14.30 o 
   4   4   2     2349.56     2591.18     45.36 o 
   5   4   2      977.49      986.40     25.10 o 
   6   4   2     2807.82     3002.29     52.09 o 
   7   4   2     1878.94     1893.48     38.37 o 
   8   4   2        7.07       25.09     10.16 o 
   9   4   2      150.35      167.26     15.04 o 
  10   4   2      962.03      917.46     37.55 o 
  11   4   2       18.29       26.72     14.66 o 
  12   4   2        1.50       24.05     15.26 o 
  13   4   2      382.30      480.68     26.64 o 
  14   4   2      509.69      437.82     26.93 o 
  15   4   2      802.92      675.59     35.62 o 
  16   4   2       82.06       76.59     19.05 o 
  17   4   2       12.67      -13.21     20.28 o 
  18   4   2        0.39       16.72     19.62 o 
  19   4   2      228.27      274.42     41.63 o 
  20   4   2       79.49      137.26     29.40 o 
  21   4   2        6.43       21.40     23.21 o 
  22   4   2       78.70      100.27     28.60 o 
 -22   5   2        0.58       58.81     32.60 o 
 -21   5   2      105.01      188.69     43.74 o 
 -20   5   2        5.07       43.94     25.40 o 
 -19   5   2      204.02      278.33     35.92 o 
 -18   5   2        1.90        4.17     26.20 o 
 -17   5   2       23.96       36.28     19.95 o 
 -16   5   2      740.97      747.62     42.39 o 
 -15   5   2       11.48        3.04     17.96 o 
 -14   5   2      231.56      260.28     27.92 o 
 -13   5   2       27.97       62.06     18.67 o 
 -12   5   2      111.61       71.43     16.39 o 
 -11   5   2       95.84       99.07     18.63 o 
 -10   5   2      122.51      137.30     17.28 o 
  -9   5   2       89.10      128.40     16.97 o 
  -8   5   2      102.46       97.24     15.26 o 
  -7   5   2      166.36      185.41     17.21 o 
  -6   5   2       86.03       87.70     14.18 o 
  -5   5   2      723.79      729.47     26.56 o 
  -4   5   2     2601.58     2806.31     54.31 o 
  -3   5   2     1322.88     1313.24     32.99 o 
  -2   5   2      494.97      532.82     21.98 o 
  -1   5   2      600.48      654.41     23.85 o 
   0   5   2      907.95      939.91     27.31 o 
   1   5   2       57.13       57.35     11.97 o 
   2   5   2     4137.24     4242.05     67.35 o 
   3   5   2       14.11       31.88      9.50 o 
   4   5   2     1425.93     1398.63     31.59 o 
   5   5   2      139.67      181.52     14.32 o 
   6   5   2        5.50      -10.41      9.24 o 
   7   5   2      331.95      319.55     18.76 o 
   8   5   2       78.99       90.84     15.40 o 
   9   5   2        4.34        2.47     11.42 o 
  10   5   2       14.21       16.47     14.73 o 
  11   5   2      230.01      252.42     21.97 o 
  12   5   2       11.04       -3.11     14.43 o 
  13   5   2       15.31       15.91     15.14 o 
  14   5   2      395.93      411.49     27.25 o 
  15   5   2      532.19      492.99     33.19 o 
  16   5   2      442.24      442.30     32.70 o 
  17   5   2       64.01       80.58     20.69 o 
  18   5   2       10.61       47.01     22.43 o 
  19   5   2       57.20      103.41     40.50 o 
  20   5   2       81.88       86.04     32.51 o 
  21   5   2       96.54       69.08     34.49 o 
 -21   6   2        0.11       73.33     30.15 o 
 -20   6   2       16.60       51.72     29.90 o 
 -19   6   2      108.94      128.87     29.90 o 
 -18   6   2       36.40        6.14     24.67 o 
 -17   6   2        1.07       45.30     21.95 o 
 -16   6   2      249.12      237.53     28.66 o 
 -15   6   2      123.40      101.42     24.14 o 
 -14   6   2      194.72      172.49     26.24 o 
 -13   6   2       12.80       22.57     18.92 o 
 -12   6   2      623.91      673.42     32.83 o 
 -11   6   2        1.83        2.13     14.95 o 
 -10   6   2      131.60       98.88     18.69 o 
  -9   6   2      108.56      104.23     24.89 o 
  -8   6   2      228.35      213.47     23.38 o 
  -7   6   2     1651.44     1488.93     44.62 o 
  -6   6   2       28.29       24.24     16.44 o 
  -5   6   2      509.99      478.44     28.20 o 
  -4   6   2     1064.91      961.26     37.50 o 
  -3   6   2       43.34       48.55     17.40 o 
  -2   6   2        9.59       -5.51     14.83 o 
  -1   6   2      784.91      961.31     36.66 o 
   0   6   2      221.99      213.71     20.56 o 
   1   6   2      786.01      701.47     32.58 o 
   2   6   2       54.24       53.67     17.00 o 
   3   6   2      850.58      943.17     43.79 o 
   4   6   2     2123.05     1947.40     57.39 o 
   5   6   2        6.06        8.14     15.21 o 
   6   6   2       12.13       14.65     16.43 o 
   7   6   2        1.19       12.31     14.87 o 
   8   6   2      163.08      173.15     22.17 o 
   9   6   2     1125.25     1153.89     47.49 o 
  10   6   2       92.12       90.84     21.92 o 
  11   6   2       57.28       21.05     19.95 o 
  12   6   2      281.22      258.11     28.21 o 
  13   6   2       71.66      104.22     23.11 o 
  14   6   2      250.28      287.06     34.66 o 
  15   6   2        4.31       31.55     30.35 o 
  16   6   2        7.38       -9.71     22.76 o 
  17   6   2        0.31       30.25     23.51 o 
  18   6   2        6.24       61.45     29.90 o 
  19   6   2        0.11      119.67     37.15 o 
 -19   7   2       37.46       34.51     32.68 o 
 -18   7   2       61.58      122.47     35.26 o 
 -17   7   2       59.95       84.94     28.01 o 
 -16   7   2       33.71       89.79     28.13 o 
 -15   7   2        1.33      -18.55     23.19 o 
 -14   7   2        4.71       34.86     22.98 o 
 -13   7   2       29.88       30.10     23.04 o 
 -12   7   2        2.47      -22.57     23.03 o 
 -11   7   2        0.56       16.50     17.53 o 
 -10   7   2      441.91      459.26     32.48 o 
  -9   7   2       56.33       68.07     20.63 o 
  -8   7   2      700.71      716.39     37.80 o 
  -7   7   2       17.63       27.85     22.36 o 
  -6   7   2      860.16      833.53     39.52 o 
  -5   7   2     1067.25     1115.56     44.42 o 
  -4   7   2     1289.64     1217.46     45.24 o 
  -3   7   2       34.22       39.28     18.68 o 
  -2   7   2       32.71       22.68     17.79 o 
  -1   7   2      210.07      204.91     24.15 o 
   0   7   2       52.18       55.13     19.63 o 
   1   7   2      725.60      643.68     34.68 o 
   2   7   2      375.89      418.33     30.27 o 
   3   7   2       66.40      118.38     21.41 o 
   4   7   2      467.12      424.60     30.60 o 
   5   7   2       42.60       58.35     19.58 o 
   6   7   2      193.77      239.13     25.37 o 
   7   7   2       23.27       56.07     20.49 o 
   8   7   2      384.43      336.46     32.48 o 
   9   7   2      708.27      707.49     42.50 o 
  10   7   2       46.43       33.38     21.09 o 
  11   7   2      149.33      124.58     25.10 o 
  12   7   2      117.33      144.13     25.65 o 
  13   7   2      129.90      129.34     26.13 o 
  14   7   2       47.79       38.48     25.89 o 
  15   7   2        4.55       64.02     24.89 o 
  16   7   2       37.38       88.60     27.70 o 
  17   7   2       52.03      114.08     28.52 o 
  18   7   2        6.92       77.42     28.98 o 
 -16   8   2      127.89      253.84     37.43 o 
 -15   8   2      113.73      152.32     32.15 o 
 -14   8   2       22.83       99.19     41.06 o 
 -13   8   2        0.44       47.99     24.10 o 
 -12   8   2       30.67       47.33     30.25 o 
 -11   8   2       99.75      112.50     25.81 o 
 -10   8   2        7.06       44.87     21.30 o 
  -9   8   2       18.72       24.05     19.27 o 
  -8   8   2        5.71       45.21     20.98 o 
  -7   8   2        3.27      -13.59     18.41 o 
  -6   8   2      662.53      560.58     37.27 o 
  -5   8   2       79.46       86.28     25.81 o 
  -4   8   2        9.80       32.37     19.65 o 
  -3   8   2      383.05      476.81     42.18 o 
  -2   8   2      174.14      201.96     25.85 o 
  -1   8   2       12.53      144.35     67.76 o 
   0   8   2      547.26      680.53     41.72 o 
   1   8   2        4.01       17.98     18.63 o 
   2   8   2     1160.34     1144.10     47.75 o 
   3   8   2      123.31      126.97     27.92 o 
   4   8   2        0.01        6.55     18.24 o 
   5   8   2       66.21       83.39     22.08 o 
   6   8   2      508.26      447.23     33.95 o 
   7   8   2        8.09        4.42     30.44 o 
   8   8   2      365.21      308.61     33.16 o 
   9   8   2      191.59      163.75     29.40 o 
  10   8   2      251.73      209.56     34.25 o 
  11   8   2      482.69      559.23     41.86 o 
  12   8   2       59.27       68.21     26.27 o 
  13   8   2       29.28       70.64     27.38 o 
  14   8   2        1.70       91.66     28.19 o 
  15   8   2       42.43       76.64     40.05 o 
 -13   9   2       30.80       62.41     30.35 o 
 -12   9   2       41.43      192.41     38.34 o 
 -11   9   2       10.03       40.51     29.41 o 
 -10   9   2       56.27       85.42     26.65 o 
  -9   9   2        0.03        4.70     23.48 o 
  -8   9   2        8.82       40.19     22.51 o 
  -7   9   2       45.52       59.93     22.57 o 
  -6   9   2      269.77      239.74     30.65 o 
  -5   9   2       77.91      109.29     23.86 o 
  -4   9   2        0.53       -4.37     21.67 o 
  -3   9   2      138.94      133.60     24.96 o 
  -2   9   2       11.38       -9.68     19.67 o 
  -1   9   2      119.32      120.64     26.33 o 
   0   9   2       64.15       38.54     22.61 o 
   1   9   2      555.08      499.57     37.60 o 
   2   9   2        4.73       18.67     22.13 o 
   3   9   2       47.65       51.59     23.09 o 
   4   9   2      283.57      282.15     34.51 o 
   5   9   2       23.64       -7.38     23.20 o 
   6   9   2       14.91       43.72     28.45 o 
   7   9   2        4.47       17.30     25.47 o 
   8   9   2       12.88       -2.85     34.81 o 
   9   9   2        9.64       72.29     29.74 o 
  10   9   2       41.67      110.63     31.91 o 
  11   9   2       41.82       24.19     28.78 o 
  12   9   2       93.92      160.26     46.42 o 
  -7  10   2       34.92       58.19     36.74 o 
  -6  10   2        5.62       36.72     25.59 o 
  -5  10   2       21.17       63.91     26.41 o 
  -4  10   2       59.40      121.12     28.26 o 
  -3  10   2        2.00       59.03     42.65 o 
  -2  10   2      471.62      490.64     43.47 o 
  -1  10   2        5.92       60.44     25.50 o 
   0  10   2       22.74       74.12     30.93 o 
   1  10   2        9.99       46.44     25.38 o 
   2  10   2        0.69       42.07     25.33 o 
   3  10   2      302.88      316.23     36.90 o 
   4  10   2      636.39      592.58     48.04 o 
   5  10   2       56.66      114.08     33.50 o 
   6  10   2      124.45      181.42     35.88 o 
 -25   0   3       15.61       48.73     36.03 o 
 -23   0   3       98.88      157.55     43.57 o 
 -21   0   3      600.80      617.84     66.02 o 
 -19   0   3      158.03      118.18     66.48 o 
 -17   0   3       95.63       98.51     24.65 o 
 -15   0   3     2745.09     2426.74     82.19 o 
 -13   0   3      730.08      668.42     38.97 o 
 -11   0   3      357.53      377.01     20.68 o 
  -9   0   3      462.83      421.49     19.42 o 
  -7   0   3        6.01       13.01      7.15 o 
  -5   0   3      339.42      310.19     18.39 o 
  -3   0   3       89.31      106.54      9.37 o 
  -1   0   3     1002.01      680.04     23.66 o 
   1   0   3     1307.25     1285.88     75.73 o 
   3   0   3    12623.23    13029.58    278.49 o 
   5   0   3     1841.28     1547.73     49.92 o 
   7   0   3     2573.52     2292.72     54.37 o 
   9   0   3      522.70      544.05     25.48 o 
  11   0   3        5.11       25.58     12.28 o 
  13   0   3      526.61      512.81     37.15 o 
  15   0   3      596.68      611.63     43.99 o 
  17   0   3     1651.69     1533.25     85.85 o 
  19   0   3     1691.30     1622.00     98.61 o 
  21   0   3      132.35      173.63    100.50 o 
  23   0   3      147.36      229.09     58.75 o 
 -25   1   3       30.91      112.74     29.68 o 
 -24   1   3       18.30       17.09     24.85 o 
 -23   1   3        0.03       10.72     23.93 o 
 -22   1   3      141.70      163.75     31.14 o 
 -21   1   3       54.98       69.25     25.48 o 
 -20   1   3      129.23      149.90     29.68 o 
 -19   1   3      242.71      226.07     26.72 o 
 -18   1   3      432.94      370.03     30.47 o 
 -17   1   3       28.44       32.31     14.66 o 
 -16   1   3       67.40       95.74     19.78 o 
 -15   1   3      486.92      451.04     26.18 o 
 -14   1   3      740.23      734.42     25.98 o 
 -13   1   3        2.54      -11.94      7.96 o 
 -12   1   3        8.15       13.29      8.48 o 
 -11   1   3     1169.35     1020.55     23.72 o 
 -10   1   3      856.23      852.00     20.77 o 
  -9   1   3      790.36      639.29     17.00 o 
  -8   1   3       43.26       39.25      7.03 o 
  -7   1   3     2900.18     2506.79     39.75 o 
  -6   1   3      400.07      387.61     18.02 o 
  -5   1   3        5.73        5.43      6.13 o 
  -4   1   3      112.24      100.08      7.44 o 
  -3   1   3        3.19        2.89      4.90 o 
  -2   1   3        1.28        8.41      4.54 o 
  -1   1   3      317.55      298.14      9.43 o 
   0   1   3     1566.62     1361.11     24.00 o 
   1   1   3     2035.11     2095.32     31.57 o 
   2   1   3      354.60      375.62     11.05 o 
   3   1   3      720.24      717.63     37.16 o 
   4   1   3      356.26      462.88     15.43 o 
   5   1   3      986.21      916.88     21.92 o 
   6   1   3       76.51      104.70     10.41 o 
   7   1   3      508.90      553.00     16.15 o 
   8   1   3      430.84      423.43     18.61 o 
   9   1   3      849.29      714.84     21.14 o 
  10   1   3       18.54       16.61      8.28 o 
  11   1   3       14.98       17.02     10.81 o 
  12   1   3      223.53      238.34     20.75 o 
  13   1   3      517.01      452.37     23.07 o 
  14   1   3     1090.94      988.62     31.66 o 
  15   1   3      556.88      515.71     29.40 o 
  16   1   3        8.77      -21.82     14.54 o 
  17   1   3     3289.66     2987.73    128.19 o 
  18   1   3       72.85       72.05     28.30 o 
  19   1   3        9.63       12.09     21.89 o 
  20   1   3     1846.81     1666.58     72.26 o 
  21   1   3       75.93       61.17     27.42 o 
  22   1   3      169.02      143.86     32.78 o 
  23   1   3       54.72      187.11     34.07 o 
  24   1   3      108.59      147.83     42.13 o 
 -25   2   3        3.47       10.36     26.48 o 
 -24   2   3       71.01       65.58     28.35 o 
 -23   2   3       76.51      149.17     30.76 o 
 -22   2   3      167.13      200.01     32.68 o 
 -21   2   3      441.55      417.01     41.07 o 
 -20   2   3      108.77       82.67     23.20 o 
 -19   2   3      391.73      361.63     37.01 o 
 -18   2   3       60.80       95.92     21.91 o 
 -17   2   3        8.23       27.07     17.91 o 
 -16   2   3       62.20       36.18     16.04 o 
 -15   2   3       22.86       36.95     13.36 o 
 -14   2   3       38.55       45.36     13.35 o 
 -13   2   3       34.23       25.83     11.10 o 
 -12   2   3      436.63      484.63     22.58 o 
 -11   2   3       22.43       24.91      9.11 o 
 -10   2   3      135.17      185.54     12.51 o 
  -9   2   3       32.85       30.23      8.95 o 
  -8   2   3      193.22      170.86     11.21 o 
  -7   2   3     1051.72      960.91     24.69 o 
  -6   2   3      250.96      276.99     12.19 o 
  -5   2   3      673.68      601.12     16.51 o 
  -4   2   3       37.38       50.15      7.76 o 
  -3   2   3      157.33      148.57      9.11 o 
  -2   2   3     1567.38     1394.86     24.99 o 
  -1   2   3     1660.45     1437.37     25.24 o 
   0   2   3     1300.00     1043.59     20.08 o 
   1   2   3      218.30      193.69      9.68 o 
   2   2   3      979.63      773.73     17.63 o 
   3   2   3      194.75      221.45     14.00 o 
   4   2   3     3989.06     3681.84     55.52 o 
   5   2   3      834.95      718.15     18.23 o 
   6   2   3       60.72       75.28      8.81 o 
   7   2   3    10808.54    11007.00    149.94 o 
   8   2   3      887.77      945.05     23.15 o 
   9   2   3      768.08      804.71     22.38 o 
  10   2   3     2339.69     2253.30     42.27 o 
  11   2   3     4088.00     3989.95     71.77 o 
  12   2   3     2408.83     2379.94     50.46 o 
  13   2   3      166.85      147.62     16.81 o 
  14   2   3      138.83      164.21     18.14 o 
  15   2   3       31.54       35.68     15.41 o 
  16   2   3      106.84       94.85     18.65 o 
  17   2   3      407.28      388.40     31.49 o 
  18   2   3        0.69        2.51     21.23 o 
  19   2   3      446.72      444.39     42.10 o 
  20   2   3      463.33      401.62     40.86 o 
  21   2   3       54.30       89.03     28.31 o 
  22   2   3      159.86      171.73     32.98 o 
  23   2   3       98.26      104.57     40.62 o 
 -25   3   3       78.04       82.75     30.29 o 
 -24   3   3      212.09      187.12     33.92 o 
 -23   3   3       71.87       92.28     29.26 o 
 -22   3   3        0.00        2.19     22.31 o 
 -21   3   3       19.10       50.17     21.43 o 
 -20   3   3       43.64       32.28     20.69 o 
 -19   3   3      202.84      145.27     25.60 o 
 -18   3   3        6.63        0.30     17.38 o 
 -17   3   3       51.44       35.96     18.83 o 
 -16   3   3      325.05      346.53     26.75 o 
 -15   3   3       42.81       41.21     14.65 o 
 -14   3   3        1.16       -7.54     18.29 o 
 -13   3   3      143.61      183.91     15.37 o 
 -12   3   3       67.48       89.84     12.71 o 
 -11   3   3      685.53      672.71     22.90 o 
 -10   3   3        9.27       17.27      9.15 o 
  -9   3   3        2.66       12.36      8.96 o 
  -8   3   3     1153.29     1060.86     25.38 o 
  -7   3   3      804.11      790.95     21.91 o 
  -6   3   3       23.26       24.24      8.23 o 
  -5   3   3      192.43      234.21     12.45 o 
  -4   3   3        1.83        1.33      6.62 o 
  -3   3   3       48.87       57.26      7.57 o 
  -2   3   3        6.40       -2.85      7.29 o 
  -1   3   3       43.31       64.82      9.15 o 
   0   3   3      276.20      331.05     12.05 o 
   1   3   3      454.99      489.88     15.64 o 
   2   3   3      117.37      141.69     10.51 o 
   3   3   3      183.09      192.76     11.28 o 
   4   3   3     4382.09     4190.19     63.97 o 
   5   3   3     2965.71     3274.06     62.98 o 
   6   3   3      951.98      959.83     29.04 o 
   7   3   3      266.56      295.21     15.31 o 
   8   3   3      102.14      168.22     13.27 o 
   9   3   3     2246.74     2470.07     45.74 o 
  10   3   3     1998.59     1849.10     42.48 o 
  11   3   3     2254.38     2214.51     48.97 o 
  12   3   3       52.84       79.69     16.47 o 
  13   3   3       32.29       55.40     15.31 o 
  14   3   3        2.85       -3.54     13.03 o 
  15   3   3      504.02      512.03     35.50 o 
  16   3   3      396.13      390.55     28.80 o 
  17   3   3       17.43       13.80     16.64 o 
  18   3   3        6.24        0.35     18.31 o 
  19   3   3       45.17       40.52     23.84 o 
  20   3   3      151.97      168.05     31.94 o 
  21   3   3      287.77      246.60     34.96 o 
  22   3   3      110.72      113.78     29.13 o 
  23   3   3       99.15      178.87     36.91 o 
 -24   4   3       12.67       53.45     28.82 o 
 -23   4   3       31.95      115.31     29.68 o 
 -22   4   3      137.30      113.38     26.89 o 
 -21   4   3        6.42       42.80     22.78 o 
 -20   4   3      194.34      187.35     30.18 o 
 -19   4   3       51.87       49.92     20.90 o 
 -18   4   3       78.64       48.79     21.49 o 
 -17   4   3      195.85      142.39     24.51 o 
 -16   4   3      333.92      322.02     27.44 o 
 -15   4   3      358.26      321.93     27.25 o 
 -14   4   3      177.30      167.68     18.88 o 
 -13   4   3      106.87       97.35     14.98 o 
 -12   4   3       67.13       45.60     13.05 o 
 -11   4   3       34.51       24.37     11.58 o 
 -10   4   3      862.69      889.24     26.66 o 
  -9   4   3      361.79      448.59     19.89 o 
  -8   4   3      738.24      789.57     24.09 o 
  -7   4   3       49.81       67.28     11.00 o 
  -6   4   3      289.15      316.37     15.39 o 
  -5   4   3      255.70      249.27     13.41 o 
  -4   4   3      382.34      418.96     19.15 o 
  -3   4   3      160.11      138.70     13.50 o 
  -2   4   3        1.93        5.07     10.53 o 
  -1   4   3       21.99        7.16      9.96 o 
   0   4   3      302.36      366.23     30.74 o 
   1   4   3       10.33      106.25     23.81 o 
   2   4   3      173.45      169.85     11.90 o 
   3   4   3       94.72       68.76     13.53 o 
   4   4   3       58.24       70.64     12.23 o 
   5   4   3      129.97      127.43     13.12 o 
   6   4   3       29.04       24.33      9.67 o 
   7   4   3      787.27      823.41     24.78 o 
   8   4   3       25.73       29.35     11.21 o 
   9   4   3       33.60       46.07     11.87 o 
  10   4   3      346.60      310.80     24.08 o 
  11   4   3        3.88       11.62     13.83 o 
  12   4   3        0.02        0.83     13.94 o 
  13   4   3       43.05       49.84     16.06 o 
  14   4   3      160.91      125.57     19.25 o 
  15   4   3      182.79      273.26     31.49 o 
  16   4   3      117.09      131.69     21.50 o 
  17   4   3      688.18      618.52     36.76 o 
  18   4   3       19.86      -16.45     17.43 o 
  19   4   3       27.32       53.82     25.10 o 
  20   4   3      131.54      118.43     29.07 o 
  21   4   3        0.40       29.58     37.05 o 
  22   4   3       37.97      123.28     34.93 o 
 -23   5   3       32.42       87.02     33.43 o 
 -22   5   3        6.74       20.97     26.89 o 
 -21   5   3       27.48       82.06     27.98 o 
 -20   5   3        3.42       41.31     24.17 o 
 -19   5   3      124.24      113.26     29.46 o 
 -18   5   3       31.22       67.03     24.17 o 
 -17   5   3      107.59      160.24     29.12 o 
 -16   5   3      449.62      406.53     35.40 o 
 -15   5   3      344.37      321.10     30.36 o 
 -14   5   3     2034.90     1813.79     57.48 o 
 -13   5   3     1220.70     1209.32     42.60 o 
 -12   5   3      475.60      487.15     27.10 o 
 -11   5   3       24.07        7.45     14.15 o 
 -10   5   3      108.88      101.46     18.45 o 
  -9   5   3       13.63       28.77     13.33 o 
  -8   5   3       33.54       62.10     13.85 o 
  -7   5   3      136.58      136.42     15.86 o 
  -6   5   3       13.50       20.41     12.03 o 
  -5   5   3      509.14      521.78     23.26 o 
  -4   5   3      532.35      553.03     23.45 o 
  -3   5   3       57.87       57.01     12.49 o 
  -2   5   3     1659.54     1506.68     36.00 o 
  -1   5   3        9.21       -7.02     10.51 o 
   0   5   3       12.91       17.86     11.68 o 
   1   5   3       57.78       36.69     13.12 o 
   2   5   3      905.26      992.50     25.27 o 
   3   5   3      583.05      576.03     20.66 o 
   4   5   3       84.08       63.07     12.30 o 
   5   5   3       34.20       30.92     10.42 o 
   6   5   3      163.78      159.38     14.71 o 
   7   5   3      149.49      146.86     14.70 o 
   8   5   3      409.31      369.02     20.56 o 
   9   5   3       15.54        4.19     14.53 o 
  10   5   3        0.88      -20.98     13.98 o 
  11   5   3      351.42      369.20     24.95 o 
  12   5   3      867.23      825.58     40.94 o 
  13   5   3      137.66      173.10     20.41 o 
  14   5   3      664.46      641.52     35.16 o 
  15   5   3       17.73       20.51     16.55 o 
  16   5   3       65.86       32.73     18.81 o 
  17   5   3       27.27       24.42     19.10 o 
  18   5   3       19.00       85.25     26.35 o 
  19   5   3       69.58      131.48     34.31 o 
  20   5   3       35.33       98.76     33.83 o 
  21   5   3       50.26       98.53     35.03 o 
 -21   6   3       80.55      117.32     31.97 o 
 -20   6   3      297.61      366.26     40.91 o 
 -19   6   3        0.82       38.92     48.13 o 
 -18   6   3       48.73       80.03     26.58 o 
 -17   6   3       57.21       71.90     23.35 o 
 -16   6   3       90.03       94.67     23.66 o 
 -15   6   3        0.22       -5.56     18.87 o 
 -14   6   3      116.77      106.37     23.26 o 
 -13   6   3      279.43      251.95     28.73 o 
 -12   6   3      863.81      813.58     35.39 o 
 -11   6   3       75.60       58.83     17.91 o 
 -10   6   3      258.16      291.57     24.02 o 
  -9   6   3      296.16      299.15     23.29 o 
  -8   6   3      229.49      283.58     25.20 o 
  -7   6   3      929.14      876.46     36.90 o 
  -6   6   3     1431.15     1298.17     42.00 o 
  -5   6   3      111.79      108.77     19.39 o 
  -4   6   3      135.03      135.08     19.91 o 
  -3   6   3        0.09       -7.20     14.06 o 
  -2   6   3      127.48      132.63     18.67 o 
  -1   6   3        7.07       32.86     15.81 o 
   0   6   3       21.46        8.25     15.01 o 
   1   6   3      440.41      442.81     27.76 o 
   2   6   3      106.56      112.11     19.07 o 
   3   6   3        1.16        1.39     14.23 o 
   4   6   3      120.89      134.25     19.29 o 
   5   6   3        0.01      -23.76     15.84 o 
   6   6   3        1.92      -16.26     15.00 o 
   7   6   3       25.38       13.65     16.31 o 
   8   6   3      273.74      310.95     29.84 o 
   9   6   3      225.82      222.88     32.80 o 
  10   6   3       21.49       36.00     19.24 o 
  11   6   3       36.67       -0.41     18.64 o 
  12   6   3       57.18       82.42     34.84 o 
  13   6   3       79.43       96.21     20.94 o 
  14   6   3      177.85      233.88     35.14 o 
  15   6   3      254.59      339.74     42.64 o 
  16   6   3       18.18       54.06     32.14 o 
  17   6   3       12.63       63.05     26.79 o 
  18   6   3        0.88       42.07     27.58 o 
  19   6   3        6.60      102.02     31.50 o 
 -19   7   3       38.83       64.23     31.17 o 
 -18   7   3       10.63       90.69     39.12 o 
 -17   7   3      102.35      115.09     36.60 o 
 -16   7   3       50.30       55.08     26.45 o 
 -15   7   3       39.26       33.61     24.25 o 
 -14   7   3        1.38      -23.79     21.56 o 
 -13   7   3        5.83       35.36     23.04 o 
 -12   7   3        0.07      -22.25     22.94 o 
 -11   7   3       71.80       70.02     22.14 o 
 -10   7   3       32.58       34.94     18.74 o 
  -9   7   3      457.45      460.52     32.53 o 
  -8   7   3      730.74      703.91     37.58 o 
  -7   7   3      598.45      563.31     34.48 o 
  -6   7   3       90.09       90.35     21.87 o 
  -5   7   3     1715.05     1389.72     46.80 o 
  -4   7   3        6.08       -0.12     17.34 o 
  -3   7   3        4.42       12.47     17.40 o 
  -2   7   3       19.11       13.88     17.96 o 
  -1   7   3       84.23       92.55     20.09 o 
   0   7   3      297.37      296.29     26.67 o 
   1   7   3      639.66      639.33     49.79 o 
   2   7   3        0.19      -24.07     16.84 o 
   3   7   3      185.68      201.24     24.47 o 
   4   7   3       54.45       36.51     19.12 o 
   5   7   3      263.99      306.48     27.53 o 
   6   7   3     1274.98     1244.62     45.97 o 
   7   7   3      866.97      856.34     44.85 o 
   8   7   3      115.95      156.40     26.35 o 
   9   7   3      650.69      562.65     45.75 o 
  10   7   3      343.18      320.58     44.43 o 
  11   7   3        2.35       12.02     22.30 o 
  12   7   3      160.09      172.22     28.27 o 
  13   7   3      428.14      432.95     40.82 o 
  14   7   3       40.92       25.56     26.22 o 
  15   7   3       37.30       36.91     28.17 o 
  16   7   3        8.12       32.63     45.97 o 
  17   7   3        0.32       83.55     27.65 o 
 -17   8   3        0.67       55.47     29.86 o 
 -16   8   3        1.42       56.96     27.42 o 
 -15   8   3       33.90       74.62     28.14 o 
 -14   8   3        9.51       52.41     41.96 o 
 -13   8   3        4.95       44.67     25.34 o 
 -12   8   3        0.17        3.30     25.95 o 
 -11   8   3       28.89       66.36     27.36 o 
 -10   8   3        7.85       25.87     19.52 o 
  -9   8   3      211.23      181.89     30.11 o 
  -8   8   3      349.84      355.19     30.97 o 
  -7   8   3      162.39      146.46     25.26 o 
  -6   8   3     1078.53     1022.38     45.69 o 
  -5   8   3      143.07      143.50     24.41 o 
  -4   8   3       10.01       -5.39     18.67 o 
  -3   8   3       45.82       49.06     20.42 o 
  -2   8   3        7.12       11.09     18.71 o 
  -1   8   3        7.55       15.34     19.01 o 
   0   8   3      189.22      548.53    133.40 o 
   1   8   3        1.68       85.46     32.67 o 
   2   8   3       19.10       94.17     32.04 o 
   3   8   3     1547.96     1374.99     51.97 o 
   4   8   3     1054.29     1020.89     45.31 o 
   5   8   3      640.03      700.25     39.95 o 
   6   8   3     1012.68      880.09     63.27 o 
   7   8   3        0.04        0.39     24.16 o 
   8   8   3      379.14      274.92     32.19 o 
   9   8   3       14.64       38.07     26.36 o 
  10   8   3        0.09        2.25     24.38 o 
  11   8   3        8.58       26.19     25.81 o 
  12   8   3      107.82       99.19     30.63 o 
  13   8   3       10.40       45.87     31.39 o 
  14   8   3      247.46      338.36     46.86 o 
  15   8   3        2.12      140.46     52.57 o 
 -13   9   3       27.28      101.21     30.12 o 
 -12   9   3        0.66       31.91     37.05 o 
 -11   9   3        9.70       63.22     30.71 o 
 -10   9   3       77.17       77.54     25.56 o 
  -9   9   3       38.14       60.73     23.43 o 
  -8   9   3       16.20       57.28     22.94 o 
  -7   9   3        0.62       48.90     21.23 o 
  -6   9   3      165.31      107.80     29.96 o 
  -5   9   3       97.05       98.78     23.74 o 
  -4   9   3        1.46       31.29     24.39 o 
  -3   9   3      534.95      477.52     41.41 o 
  -2   9   3      271.43      224.55     31.92 o 
  -1   9   3       54.07       79.78     25.61 o 
   0   9   3        0.06       29.79     23.26 o 
   1   9   3      293.99      322.93     36.43 o 
   2   9   3      131.15      161.80     29.57 o 
   3   9   3       27.54       -2.39     22.85 o 
   4   9   3      403.86      391.14     39.43 o 
   5   9   3      300.50      376.37     42.92 o 
   6   9   3      168.84      170.91     41.51 o 
   7   9   3       19.89       67.88     28.52 o 
   8   9   3       18.00       73.53     28.20 o 
   9   9   3        0.68       58.96     27.64 o 
  10   9   3       96.10      141.14     34.45 o 
  11   9   3       12.83       71.18     44.20 o 
  -7  10   3        1.47       28.56     27.11 o 
  -6  10   3       18.39       15.37     29.06 o 
  -5  10   3        8.37       56.68     24.96 o 
  -4  10   3        0.08       84.90     27.24 o 
  -3  10   3       39.22       62.39     26.72 o 
  -2  10   3      349.88      381.12     52.34 o 
  -1  10   3        0.14        4.41     24.31 o 
   0  10   3        0.19       57.52     25.89 o 
   1  10   3       27.44       85.17     26.41 o 
   2  10   3      103.01       82.71     27.79 o 
   3  10   3       30.36      122.93     29.74 o 
   4  10   3      143.13      146.32     34.54 o 
   5  10   3        7.44       44.10     30.51 o 
   6  10   3       56.24       79.27     31.76 o 
 -26   0   4       49.26       25.25     39.18 o 
 -24   0   4      493.81      503.68    119.05 o 
 -22   0   4      791.22      753.23     76.16 o 
 -20   0   4       88.31       87.15     35.63 o 
 -18   0   4        7.61        9.08     22.06 o 
 -16   0   4       10.39      -11.07     17.03 o 
 -14   0   4     7699.80     8155.87    170.08 o 
 -12   0   4     5866.78     6032.67    206.90 o 
 -10   0   4     2712.06     2596.46     66.19 o 
  -8   0   4     6313.33     6630.47    154.38 o 
  -6   0   4     4208.33     4385.67    104.96 o 
  -4   0   4    33964.37    35430.19    634.35 o 
  -2   0   4     4883.90     5226.92    102.21 o 
   0   0   4     6089.19     6857.74    151.04 o 
   2   0   4   253609.05   299104.75  10235.55 o 
   4   0   4     2745.31     2689.27     58.92 o 
   6   0   4     2422.23     2398.53     67.05 o 
   8   0   4    10524.22    11460.76    245.23 o 
  10   0   4     1624.30     1617.50     47.09 o 
  12   0   4     3257.26     3232.32    117.15 o 
  14   0   4       93.05       80.40     24.99 o 
  16   0   4      627.18      646.87     47.28 o 
  18   0   4     1111.18     1053.25    213.37 o 
  20   0   4        3.54       26.28     32.80 o 
  22   0   4      567.08      436.95     64.48 o 
 -26   1   4       74.85      133.57     33.92 o 
 -25   1   4       38.50       58.37     28.84 o 
 -24   1   4       75.56       81.98     27.92 o 
 -23   1   4       18.93       30.46     29.90 o 
 -22   1   4      293.61      277.49     36.60 o 
 -21   1   4       33.23       33.82     24.99 o 
 -20   1   4     2322.37     1976.96     78.33 o 
 -19   1   4      284.84      299.52     29.53 o 
 -18   1   4      665.16      712.38     34.63 o 
 -17   1   4      111.81      136.21     21.21 o 
 -16   1   4      669.53      707.88     32.35 o 
 -15   1   4      231.57      287.97     36.47 o 
 -14   1   4      487.20      526.87     22.85 o 
 -13   1   4      103.20       74.03      9.96 o 
 -12   1   4       12.54       24.65      8.25 o 
 -11   1   4      140.93      148.02     10.57 o 
 -10   1   4     3155.52     3322.43     52.58 o 
  -9   1   4      519.22      527.02     24.81 o 
  -8   1   4      719.00      702.12     19.61 o 
  -7   1   4    16306.79    17244.16    241.32 o 
  -6   1   4      671.15      655.39     19.85 o 
  -5   1   4    51455.63    55460.36    700.13 o 
  -4   1   4     2136.21     2324.94     36.09 o 
  -3   1   4    23241.96    25485.42    323.89 o 
  -2   1   4     7761.50     8213.64    116.79 o 
  -1   1   4    20010.59    21056.37    290.14 o 
   0   1   4    51734.44    55786.00    757.89 o 
   1   1   4      939.54     1302.89     23.74 o 
   2   1   4    46100.73    48341.64    611.81 o 
   3   1   4    25476.20    27092.88    399.44 o 
   4   1   4     1440.92     1456.64     39.87 o 
   5   1   4      159.73      133.07     10.90 o 
   6   1   4      679.24      745.50     20.85 o 
   7   1   4      424.26      480.06     18.54 o 
   8   1   4       14.26       38.21      9.97 o 
   9   1   4       11.68        6.75      9.26 o 
  10   1   4       62.93       88.63      9.72 o 
  11   1   4       53.28       75.57     12.88 o 
  12   1   4        0.02       -0.99     12.14 o 
  13   1   4      114.01      103.36     15.65 o 
  14   1   4       16.75       16.21     15.03 o 
  15   1   4     1960.84     1908.47     52.08 o 
  16   1   4      465.47      457.90     34.80 o 
  17   1   4       53.67       76.10     21.80 o 
  18   1   4      400.83      346.55     38.20 o 
  19   1   4       20.95       56.17     25.02 o 
  20   1   4      251.65      247.91     35.78 o 
  21   1   4       21.99       81.79     28.45 o 
  22   1   4       11.56       55.07     27.77 o 
  23   1   4       14.25       50.89     27.70 o 
 -25   2   4       28.07       61.36     27.91 o 
 -24   2   4      137.59      112.71     30.12 o 
 -23   2   4       15.27       53.13     26.26 o 
 -22   2   4      176.04      185.04     32.73 o 
 -21   2   4      239.18      198.08     28.03 o 
 -20   2   4      153.66      176.37     30.48 o 
 -19   2   4      606.13      553.53     37.78 o 
 -18   2   4      265.32      292.12     29.26 o 
 -17   2   4      203.13      187.51     21.52 o 
 -16   2   4        0.09        1.72     13.96 o 
 -15   2   4        6.67        7.04     12.00 o 
 -14   2   4       18.49       23.37     11.79 o 
 -13   2   4      918.80      952.42     25.58 o 
 -12   2   4       30.94       42.70     10.11 o 
 -11   2   4       47.46       49.59      9.82 o 
 -10   2   4     1927.07     1924.84     40.47 o 
  -9   2   4       22.64       -1.05      7.80 o 
  -8   2   4     2341.72     2746.65     45.39 o 
  -7   2   4     3241.67     3173.35     49.88 o 
  -6   2   4    37688.84    40298.41    481.31 o 
  -5   2   4    12016.01    12730.37    168.04 o 
  -4   2   4    42526.62    45299.13    574.54 o 
  -3   2   4      174.37      131.77      9.11 o 
  -2   2   4    40247.65    43141.11    546.91 o 
  -1   2   4      396.88      480.07     13.88 o 
   0   2   4     8389.02     8508.42    114.08 o 
   1   2   4       17.69       26.87      7.14 o 
   2   2   4      624.56      719.85     17.28 o 
   3   2   4     8427.78     8619.93    116.88 o 
   4   2   4     1499.22     1460.70     27.63 o 
   5   2   4      470.99      499.43     15.82 o 
   6   2   4     2300.83     2254.99     43.02 o 
   7   2   4      192.69      225.99     15.50 o 
   8   2   4      558.63      705.39     24.63 o 
   9   2   4       13.29       31.56     11.40 o 
  10   2   4     2467.30     2657.05     57.50 o 
  11   2   4     2623.74     2603.57     58.19 o 
  12   2   4      541.98      650.88     27.06 o 
  13   2   4       77.05      116.65     16.53 o 
  14   2   4       64.29       67.74     15.20 o 
  15   2   4      113.58       90.96     18.76 o 
  16   2   4      438.53      406.66     29.27 o 
  17   2   4      339.19      299.31     29.93 o 
  18   2   4       19.65        0.59     19.06 o 
  19   2   4      100.43       98.87     27.36 o 
  20   2   4       42.16       76.43     26.09 o 
  21   2   4       42.31       99.67     52.67 o 
  22   2   4       43.22      108.92     30.87 o 
  23   2   4       33.01       64.35     32.14 o 
 -25   3   4        0.46       -1.48     42.85 o 
 -24   3   4       31.81       57.15     26.33 o 
 -23   3   4       81.28      112.43     30.87 o 
 -22   3   4      210.05      245.41     32.00 o 
 -21   3   4       13.42       -3.10     19.62 o 
 -20   3   4       17.38       22.49     19.84 o 
 -19   3   4      343.99      358.78     38.34 o 
 -18   3   4      829.94      823.84     44.12 o 
 -17   3   4      457.01      401.78     33.38 o 
 -16   3   4     3856.06     3442.40     69.18 o 
 -15   3   4       48.24       56.83     15.27 o 
 -14   3   4        1.66       -2.01     11.69 o 
 -13   3   4       85.11      125.80     14.06 o 
 -12   3   4     1047.45     1030.36     34.04 o 
 -11   3   4      544.74      519.85     20.71 o 
 -10   3   4     2688.28     2756.36     48.94 o 
  -9   3   4     3002.69     2806.71     49.09 o 
  -8   3   4     2278.80     2439.31     43.40 o 
  -7   3   4      461.11      425.34     18.85 o 
  -6   3   4        8.35       18.12      8.23 o 
  -5   3   4     6219.27     6903.07    104.16 o 
  -4   3   4      367.97      414.15     14.58 o 
  -3   3   4     1685.83     1671.01     30.66 o 
  -2   3   4     2257.02     2139.45     36.22 o 
  -1   3   4      600.78      764.17     18.04 o 
   0   3   4     1740.65     1780.56     31.47 o 
   1   3   4     1198.71     1180.59     24.34 o 
   2   3   4      285.91      320.70     13.98 o 
   3   3   4     1510.39     1467.73     29.05 o 
   4   3   4    14806.44    16638.59    220.46 o 
   5   3   4     1179.45     1044.67     29.84 o 
   6   3   4      113.40      162.91     13.18 o 
   7   3   4      727.82      802.29     24.66 o 
   8   3   4     5782.34     6216.76     92.97 o 
   9   3   4      445.02      439.06     22.31 o 
  10   3   4      687.93      869.96     30.54 o 
  11   3   4      360.01      417.68     24.08 o 
  12   3   4        3.95        3.46     13.11 o 
  13   3   4      538.39      557.08     28.21 o 
  14   3   4      109.37       70.16     18.21 o 
  15   3   4     1378.45     1219.08     39.67 o 
  16   3   4     1138.35     1175.07     50.58 o 
  17   3   4      119.76      115.32     22.64 o 
  18   3   4        5.32        8.00     17.90 o 
  19   3   4       48.13       84.39     25.40 o 
  20   3   4      245.59      238.43     35.40 o 
  21   3   4       91.76      156.99     31.69 o 
  22   3   4       14.10       69.67     28.60 o 
 -24   4   4       45.51      151.14     30.94 o 
 -23   4   4        4.22       76.77     35.42 o 
 -22   4   4       83.25       86.34     24.71 o 
 -21   4   4       20.48       82.19     25.00 o 
 -20   4   4        8.48       17.47     20.63 o 
 -19   4   4      231.60      313.74     36.66 o 
 -18   4   4      176.40      196.65     27.66 o 
 -17   4   4        1.76      -17.04     16.98 o 
 -16   4   4       84.20       22.08     18.44 o 
 -15   4   4      300.33      280.87     22.75 o 
 -14   4   4      780.79      813.16     32.78 o 
 -13   4   4        2.22       -0.01     12.05 o 
 -12   4   4     1649.47     1593.32     45.66 o 
 -11   4   4       95.40       73.72     13.40 o 
 -10   4   4     2430.97     2545.05     48.54 o 
  -9   4   4     1631.96     1739.40     36.74 o 
  -8   4   4        9.83       -1.05      9.38 o 
  -7   4   4      479.13      470.06     19.67 o 
  -6   4   4      127.62       65.88     10.53 o 
  -5   4   4     1703.59     1748.13     34.00 o 
  -4   4   4    15669.97    16945.51    241.31 o 
  -3   4   4        5.12       42.90     11.16 o 
  -2   4   4        9.88       -1.92      9.50 o 
  -1   4   4       82.75      111.99     12.80 o 
   0   4   4      532.05      592.78     17.86 o 
   1   4   4      422.66      522.04     20.02 o 
   2   4   4      235.73      380.82     16.33 o 
   3   4   4      636.70      614.57     19.97 o 
   4   4   4       18.95       42.60     11.10 o 
   5   4   4       88.27      105.91     12.22 o 
   6   4   4       10.00       10.72      9.61 o 
   7   4   4     1519.54     1592.10     37.59 o 
   8   4   4     1016.28     1076.76     29.03 o 
   9   4   4      148.32      145.31     17.80 o 
  10   4   4      143.29      162.21     17.97 o 
  11   4   4        0.88        1.15     13.40 o 
  12   4   4      146.08      134.58     18.95 o 
  13   4   4       81.02       59.96     23.01 o 
  14   4   4      383.91      369.84     25.62 o 
  15   4   4       55.86       33.11     20.54 o 
  16   4   4      394.31      380.58     30.22 o 
  17   4   4      324.33      372.95     33.93 o 
  18   4   4      366.33      344.87     33.63 o 
  19   4   4       59.43       43.65     25.72 o 
  20   4   4        9.38       30.82     26.22 o 
  21   4   4        8.27      -18.28     24.54 o 
 -23   5   4       22.51      105.69     34.37 o 
 -22   5   4       23.28       36.74     24.61 o 
 -21   5   4        0.75       31.15     28.57 o 
 -20   5   4        3.74       42.09     25.10 o 
 -19   5   4      582.23      590.89     65.17 o 
 -18   5   4      401.67      329.39     37.32 o 
 -17   5   4     1939.68     1586.40     57.59 o 
 -16   5   4      414.15      382.63     33.52 o 
 -15   5   4     1236.51     1101.76     48.54 o 
 -14   5   4      177.55      182.43     22.68 o 
 -13   5   4      178.91      174.40     24.20 o 
 -12   5   4     1590.39     1556.86     42.18 o 
 -11   5   4      500.86      561.12     27.69 o 
 -10   5   4      739.89      803.50     31.21 o 
  -9   5   4      702.97      602.32     27.10 o 
  -8   5   4      794.31      897.86     31.26 o 
  -7   5   4      628.71      578.01     27.58 o 
  -6   5   4        0.64        2.51     10.94 o 
  -5   5   4      798.66      897.34     28.74 o 
  -4   5   4      961.33      957.95     28.99 o 
  -3   5   4       25.04       70.45     13.24 o 
  -2   5   4     5518.28     5611.18     92.64 o 
  -1   5   4       39.76       44.41     12.74 o 
   0   5   4       89.31       90.54     13.84 o 
   1   5   4     1306.00     1254.01     33.82 o 
   2   5   4       94.25      127.31     12.81 o 
   3   5   4     6593.70     6579.46     98.63 o 
   4   5   4     2391.09     2358.76     45.32 o 
   5   5   4       15.56       10.41     10.01 o 
   6   5   4      214.78      210.76     16.18 o 
   7   5   4      288.46      244.07     17.22 o 
   8   5   4       84.88      125.68     16.88 o 
   9   5   4      302.41      312.80     22.26 o 
  10   5   4       20.93       19.92     16.02 o 
  11   5   4     1383.43     1320.53     39.87 o 
  12   5   4      348.25      350.12     25.43 o 
  13   5   4        3.70       32.66     15.85 o 
  14   5   4       15.43       17.68     15.45 o 
  15   5   4      321.13      316.24     26.12 o 
  16   5   4        5.72       19.61     18.51 o 
  17   5   4      245.54      213.60     26.26 o 
  18   5   4       28.55       43.62     21.78 o 
  19   5   4       54.18      143.60     28.57 o 
  20   5   4       35.11       99.95     43.50 o 
 -21   6   4      100.95      142.76     37.49 o 
 -20   6   4       18.59       66.60     28.73 o 
 -19   6   4       69.15      110.92     28.28 o 
 -18   6   4       82.07       87.12     26.45 o 
 -17   6   4        7.06      -18.17     25.40 o 
 -16   6   4       57.72       32.02     21.16 o 
 -15   6   4       12.86       23.74     20.69 o 
 -14   6   4      103.19      126.14     33.02 o 
 -13   6   4      140.86      179.94     23.38 o 
 -12   6   4      872.77      876.24     36.18 o 
 -11   6   4        0.45       -6.94     15.15 o 
 -10   6   4      654.04      860.69     34.74 o 
  -9   6   4      314.61      412.10     27.91 o 
  -8   6   4        0.97        6.62     14.65 o 
  -7   6   4       97.81      100.47     19.00 o 
  -6   6   4     2748.82     2518.43     62.23 o 
  -5   6   4      652.10      606.96     30.70 o 
  -4   6   4      109.07      122.97     18.50 o 
  -3   6   4      623.86      653.80     31.10 o 
  -2   6   4      111.65      143.50     20.47 o 
  -1   6   4        6.67       -5.31     17.75 o 
   0   6   4       16.00        1.34     14.66 o 
   1   6   4      164.00      218.58     22.08 o 
   2   6   4       29.64       44.82     16.20 o 
   3   6   4       18.37       23.98     15.66 o 
   4   6   4      164.12      141.53     22.13 o 
   5   6   4      464.97      422.79     27.53 o 
   6   6   4       16.94       -6.04     14.65 o 
   7   6   4      136.94      122.78     22.59 o 
   8   6   4       36.83       26.27     19.45 o 
   9   6   4      367.23      328.20     30.43 o 
  10   6   4        5.91        6.69     18.42 o 
  11   6   4      120.71      141.80     24.37 o 
  12   6   4       64.77       50.75     21.78 o 
  13   6   4      139.38      104.96     27.50 o 
  14   6   4      237.69      244.16     36.19 o 
  15   6   4        2.65       31.48     22.32 o 
  16   6   4       15.51       47.19     23.88 o 
  17   6   4       16.37       86.77     26.15 o 
  18   6   4      131.76      218.81     43.18 o 
  19   6   4       39.82      120.98     65.69 o 
 -19   7   4       13.26       72.25     32.51 o 
 -18   7   4        2.46       40.85     31.51 o 
 -17   7   4       19.78       67.19     27.65 o 
 -16   7   4       45.86       93.98     28.76 o 
 -15   7   4       47.25       47.50     24.59 o 
 -14   7   4        7.65      -26.51     26.78 o 
 -13   7   4       13.62       35.68     34.33 o 
 -12   7   4        9.94       17.80     19.99 o 
 -11   7   4        0.92        3.92     17.87 o 
 -10   7   4       16.31       36.57     28.39 o 
  -9   7   4      400.87      454.60     31.93 o 
  -8   7   4       54.87       50.22     19.46 o 
  -7   7   4     1929.80     1724.19     82.32 o 
  -6   7   4      320.09      302.25     27.88 o 
  -5   7   4     1445.82     1309.31     45.51 o 
  -4   7   4       86.66       54.21     19.48 o 
  -3   7   4       38.29       54.94     19.59 o 
  -2   7   4      170.22      161.06     22.96 o 
  -1   7   4      809.02      812.93     38.04 o 
   0   7   4      260.38      261.57     26.19 o 
   1   7   4      569.50      559.20     33.62 o 
   2   7   4       94.15       80.70     20.18 o 
   3   7   4      465.80      488.00     31.97 o 
   4   7   4      345.94      299.17     27.47 o 
   5   7   4      190.41      218.63     25.06 o 
   6   7   4      717.10      645.74     39.91 o 
   7   7   4      578.81      548.73     37.67 o 
   8   7   4      677.24      629.21     45.18 o 
   9   7   4      333.41      322.56     33.22 o 
  10   7   4     1055.72      927.58     47.58 o 
  11   7   4       40.40       75.83     22.64 o 
  12   7   4      255.46      300.38     31.56 o 
  13   7   4        8.47       66.38     23.56 o 
  14   7   4        1.36       45.33     35.23 o 
  15   7   4      172.19      182.96     37.97 o 
  16   7   4      190.55      257.08     40.81 o 
  17   7   4       13.06       57.98     50.11 o 
 -17   8   4        1.63       25.93     27.17 o 
 -16   8   4        3.46      115.08     28.91 o 
 -15   8   4       94.87      188.02     31.85 o 
 -14   8   4      180.71      209.35     33.89 o 
 -13   8   4        1.20       54.42     26.22 o 
 -12   8   4        7.13       15.98     25.72 o 
 -11   8   4        0.61      -11.98     19.73 o 
 -10   8   4       52.95       54.95     23.82 o 
  -9   8   4      130.70      131.32     24.90 o 
  -8   8   4      584.70      522.85     36.06 o 
  -7   8   4      670.62      672.31     52.59 o 
  -6   8   4      714.15      614.70     38.10 o 
  -5   8   4      367.65      355.51     31.35 o 
  -4   8   4       33.03       30.39     20.19 o 
  -3   8   4      105.02       99.04     25.81 o 
  -2   8   4      120.54      140.29     24.43 o 
  -1   8   4       79.74       94.04     21.51 o 
   0   8   4       74.35      276.10     89.77 o 
   1   8   4        0.00       38.97     20.49 o 
   2   8   4        4.70       34.71     22.23 o 
   3   8   4      724.19      833.59     48.60 o 
   4   8   4       31.61       70.50     24.21 o 
   5   8   4       14.12       22.92     25.44 o 
   6   8   4      437.95      388.88     41.21 o 
   7   8   4       66.75       78.39     27.62 o 
   8   8   4       69.91      136.93     30.46 o 
   9   8   4        0.60        0.82     24.67 o 
  10   8   4       44.33       60.60     27.83 o 
  11   8   4       18.67       64.98     28.97 o 
  12   8   4      265.77      290.91     39.75 o 
  13   8   4      132.42      125.00     30.55 o 
  14   8   4       20.90      126.95     36.40 o 
 -13   9   4        5.32       91.86     42.06 o 
 -12   9   4        0.56      -15.84     64.23 o 
 -11   9   4        5.29       46.38     41.55 o 
 -10   9   4       50.72       59.66     29.46 o 
  -9   9   4       22.93       35.84     23.98 o 
  -8   9   4       21.07       28.05     29.66 o 
  -7   9   4       26.34       63.55     24.74 o 
  -6   9   4       53.85       66.46     29.53 o 
  -5   9   4      106.03      119.42     28.88 o 
  -4   9   4       52.61       47.82     26.06 o 
  -3   9   4       26.60       34.03     24.80 o 
  -2   9   4      392.68      444.74     40.61 o 
  -1   9   4      563.53      548.38     43.76 o 
   0   9   4        5.38       17.35     22.52 o 
   1   9   4       40.29       66.50     25.51 o 
   2   9   4      170.22      125.48     27.24 o 
   3   9   4       77.25       90.25     26.10 o 
   4   9   4        3.70       -8.76     27.70 o 
   5   9   4       23.84       37.40     32.94 o 
   6   9   4       22.50       48.97     29.80 o 
   7   9   4       31.39       50.04     27.57 o 
   8   9   4        0.17       39.46     26.95 o 
   9   9   4        0.04       11.21     27.22 o 
  10   9   4       21.23      107.05     35.26 o 
  11   9   4       84.86      186.12     36.50 o 
  -7  10   4        0.01        2.24     30.08 o 
  -6  10   4        6.53       32.05     29.18 o 
  -5  10   4        9.54       94.66     26.68 o 
  -4  10   4       49.17      107.78     29.95 o 
  -3  10   4       69.41      183.56     32.23 o 
  -2  10   4      127.56      185.43     36.17 o 
  -1  10   4        0.55       -0.75     23.94 o 
   0  10   4      125.37      107.01     31.11 o 
   1  10   4      113.71      135.06     43.70 o 
   2  10   4      272.65      311.02     38.57 o 
   3  10   4       29.11       63.38     32.25 o 
   4  10   4      145.61      129.23     37.41 o 
   5  10   4      207.79      227.41     42.07 o 
 -25   0   5      164.97      182.88     47.96 o 
 -23   0   5       14.18      -12.69     47.93 o 
 -21   0   5      209.01      219.68     46.97 o 
 -19   0   5        2.45       13.76     25.11 o 
 -17   0   5      488.59      482.23     40.23 o 
 -15   0   5      154.45      115.70     23.18 o 
 -13   0   5     3620.89     3349.79     88.37 o 
 -11   0   5      453.24      454.18     43.09 o 
  -9   0   5      607.06      611.26     32.04 o 
  -7   0   5       65.80       71.86     14.81 o 
  -5   0   5      231.30      212.99     13.05 o 
  -3   0   5     3550.28     3134.77     70.73 o 
  -1   0   5     1428.28     1132.15     28.29 o 
   1   0   5     3950.48     3664.22     87.99 o 
   3   0   5      975.10      924.37     26.94 o 
   5   0   5        0.65        8.78      8.97 o 
   7   0   5      824.18     1087.64     84.80 o 
   9   0   5     2366.23     2361.82     70.32 o 
  11   0   5        8.77       14.00     18.07 o 
  13   0   5       54.82       63.91     21.42 o 
  15   0   5     5625.72     5118.48    142.70 o 
  17   0   5     1926.93     1728.82    113.75 o 
  19   0   5     2100.10     1960.55    105.90 o 
  21   0   5      331.92      257.13     60.30 o 
  23   0   5       72.68       63.39     39.36 o 
 -26   1   5       62.66      111.56     31.46 o 
 -25   1   5       39.54       70.18     26.67 o 
 -24   1   5        4.42        8.12     25.34 o 
 -23   1   5       48.69       96.73     27.77 o 
 -22   1   5       93.03      118.50     35.99 o 
 -21   1   5      684.43      711.62     43.62 o 
 -20   1   5      672.27      650.13     40.88 o 
 -19   1   5        1.13       -3.13     16.36 o 
 -18   1   5       49.73       48.72     19.55 o 
 -17   1   5       11.57       15.08     14.42 o 
 -16   1   5      565.08      479.09     28.40 o 
 -15   1   5      285.67      252.11     25.58 o 
 -14   1   5       13.63       14.34     10.31 o 
 -13   1   5      658.88      599.64     23.24 o 
 -12   1   5        2.23       -4.42      9.06 o 
 -11   1   5       25.08       10.82      9.39 o 
 -10   1   5      122.74      125.64     11.88 o 
  -9   1   5       36.98       17.29      8.17 o 
  -8   1   5       57.61       59.58      8.65 o 
  -7   1   5       28.68       21.52      6.87 o 
  -6   1   5      227.68      210.06     12.69 o 
  -5   1   5       30.95       43.28      7.10 o 
  -4   1   5      249.81      219.66     10.08 o 
  -3   1   5      653.71      639.73     15.14 o 
  -2   1   5      999.51      865.37     20.13 o 
  -1   1   5       68.16       88.67      8.79 o 
   0   1   5      535.13      459.24     14.75 o 
   1   1   5     2519.07     2478.42     38.11 o 
   2   1   5       45.62       62.85      6.82 o 
   3   1   5      234.77      206.11     11.57 o 
   4   1   5      280.82      238.15     13.03 o 
   5   1   5      297.10      334.59     15.05 o 
   6   1   5       37.60       22.81      9.45 o 
   7   1   5      101.41      141.56     12.91 o 
   8   1   5      111.53      142.11     13.33 o 
   9   1   5      624.35      617.05     23.20 o 
  10   1   5        4.57        7.57     10.14 o 
  11   1   5      444.69      463.08     22.58 o 
  12   1   5      886.46      911.85     34.11 o 
  13   1   5       19.80       30.67     14.74 o 
  14   1   5      719.07      757.64     34.53 o 
  15   1   5     1628.09     1405.94     44.90 o 
  16   1   5       34.12       34.12     17.08 o 
  17   1   5      624.34      630.35     35.40 o 
  18   1   5      910.35      790.39     52.56 o 
  19   1   5      382.07      342.49     42.40 o 
  20   1   5      208.59      198.72     33.22 o 
  21   1   5       26.70       34.50     27.77 o 
  22   1   5      400.99      348.08     41.06 o 
  23   1   5       61.01      101.20     32.14 o 
 -26   2   5       15.83       14.13     28.84 o 
 -25   2   5       54.70       78.91     28.45 o 
 -24   2   5       50.87       68.81     28.91 o 
 -23   2   5      410.10      359.08     40.19 o 
 -22   2   5        2.85       19.62     20.84 o 
 -21   2   5      539.27      507.68     51.04 o 
 -20   2   5      103.97      107.22     23.18 o 
 -19   2   5      125.87      128.38     23.18 o 
 -18   2   5       73.16       95.94     20.10 o 
 -17   2   5      109.80       84.34     18.24 o 
 -16   2   5      158.98      123.74     19.41 o 
 -15   2   5       92.68       60.64     14.03 o 
 -14   2   5        0.00       16.02     11.33 o 
 -13   2   5      189.32      199.21     16.34 o 
 -12   2   5      161.24      152.69     13.73 o 
 -11   2   5       50.30       33.62     10.49 o 
 -10   2   5      226.56      226.42     13.48 o 
  -9   2   5      160.61      202.69     12.86 o 
  -8   2   5       77.58       91.76      9.79 o 
  -7   2   5      127.61      130.64      9.74 o 
  -6   2   5     1167.38      987.08     22.11 o 
  -5   2   5      651.31      577.67     16.41 o 
  -4   2   5      463.26      464.95     16.47 o 
  -3   2   5      285.51      285.43     11.39 o 
  -2   2   5       38.02       38.33      7.00 o 
  -1   2   5      195.33      223.04     10.08 o 
   0   2   5      219.87      186.61      9.75 o 
   1   2   5      162.03      165.60      9.27 o 
   2   2   5       26.63       13.49      6.79 o 
   3   2   5      714.37      674.27     17.31 o 
   4   2   5      148.47      108.03      8.77 o 
   5   2   5      134.11       90.71      8.33 o 
   6   2   5        7.25       24.59     10.27 o 
   7   2   5     6037.57     5957.86     95.17 o 
   8   2   5      615.50      695.33     27.56 o 
   9   2   5     5846.76     5875.30    109.83 o 
  10   2   5     1024.78     1103.08     31.92 o 
  11   2   5      630.06      767.38     29.12 o 
  12   2   5       42.62       26.13     13.12 o 
  13   2   5       55.51       67.53     14.93 o 
  14   2   5      191.06      214.74     22.13 o 
  15   2   5     1309.64     1210.72     43.45 o 
  16   2   5      499.97      463.47     30.58 o 
  17   2   5      494.91      419.96     34.34 o 
  18   2   5        4.89        4.40     18.31 o 
  19   2   5       17.82       42.91     24.67 o 
  20   2   5       34.87       99.70     29.46 o 
  21   2   5        7.15        7.07     23.78 o 
  22   2   5       96.62       47.28     31.88 o 
 -25   3   5        0.07       52.94     28.12 o 
 -24   3   5       49.07       64.04     26.12 o 
 -23   3   5        0.08       32.27     23.78 o 
 -22   3   5      294.20      310.62     33.93 o 
 -21   3   5       12.19       10.79     19.82 o 
 -20   3   5       10.20       -6.78     19.88 o 
 -19   3   5       48.37       45.28     23.61 o 
 -18   3   5      126.78       88.30     22.23 o 
 -17   3   5      608.17      636.87     34.79 o 
 -16   3   5      681.74      687.17     35.02 o 
 -15   3   5       37.45        2.65     13.59 o 
 -14   3   5        3.84       14.75     12.73 o 
 -13   3   5        1.23        5.29     11.57 o 
 -12   3   5      670.87      664.87     23.67 o 
 -11   3   5     1652.56     1469.42     32.93 o 
 -10   3   5      395.43      455.24     19.16 o 
  -9   3   5      158.66      156.28     13.00 o 
  -8   3   5      208.09      297.79     15.44 o 
  -7   3   5        8.39        6.71      8.09 o 
  -6   3   5        8.24       15.06      8.14 o 
  -5   3   5      753.41      794.30     20.52 o 
  -4   3   5        0.31       -1.79      7.04 o 
  -3   3   5       73.82       60.64      8.64 o 
  -2   3   5      182.58      162.45     10.76 o 
  -1   3   5        0.33       10.92      6.51 o 
   0   3   5       23.28       22.90      7.44 o 
   1   3   5      191.86      214.67     11.71 o 
   2   3   5       79.46      123.23     10.81 o 
   3   3   5     1238.49     1250.89     29.69 o 
   4   3   5      548.16      497.99     18.93 o 
   5   3   5      490.10      604.97     19.93 o 
   6   3   5     3454.09     3258.11     54.57 o 
   7   3   5      918.17     1053.81     31.70 o 
   8   3   5      649.46      683.37     26.10 o 
   9   3   5      491.74      529.88     24.78 o 
  10   3   5      125.86      153.73     17.80 o 
  11   3   5       40.57       46.19     14.50 o 
  12   3   5       10.50       18.05     14.71 o 
  13   3   5      442.11      437.55     28.08 o 
  14   3   5     1606.30     1534.17     43.39 o 
  15   3   5        1.78       -5.65     14.95 o 
  16   3   5        0.60        1.37     15.83 o 
  17   3   5       84.32      118.19     24.12 o 
  18   3   5       12.67       45.49     21.31 o 
  19   3   5       32.36       52.83     24.10 o 
  20   3   5       19.60       36.44     24.62 o 
  21   3   5       40.20       50.07     26.67 o 
  22   3   5       11.98       94.36     47.32 o 
 -24   4   5        4.59      101.26     39.28 o 
 -23   4   5       26.39      106.60     25.33 o 
 -22   4   5        2.21       63.38     27.68 o 
 -21   4   5       45.42      108.61     29.96 o 
 -20   4   5      188.44      223.21     28.84 o 
 -19   4   5     1186.46     1129.17     59.85 o 
 -18   4   5        0.68       29.74     19.91 o 
 -17   4   5        2.34      -17.62     18.05 o 
 -16   4   5        0.22      -21.13     14.09 o 
 -15   4   5      288.55      319.56     26.21 o 
 -14   4   5        8.02        4.10     13.62 o 
 -13   4   5       64.42       66.61     15.50 o 
 -12   4   5        0.22        9.56     11.80 o 
 -11   4   5      197.74      235.04     17.16 o 
 -10   4   5       90.05      110.71     13.84 o 
  -9   4   5      129.67      137.48     13.70 o 
  -8   4   5       16.93       19.38      9.71 o 
  -7   4   5      256.79      240.64     14.79 o 
  -6   4   5      211.81      193.61     13.40 o 
  -5   4   5      181.20      215.39     16.35 o 
  -4   4   5     2042.19     2061.78     38.10 o 
  -3   4   5        4.42        9.22      9.76 o 
  -2   4   5      572.06      596.62     22.41 o 
  -1   4   5        5.68       12.46      7.65 o 
   0   4   5       87.12       84.29     12.03 o 
   1   4   5      199.40      184.64     12.37 o 
   2   4   5      381.30      430.51     26.22 o 
   3   4   5      306.85      288.55     18.21 o 
   4   4   5      155.53      126.04     13.46 o 
   5   4   5       70.95      106.58     13.22 o 
   6   4   5      126.28      165.32     15.40 o 
   7   4   5       18.36       28.87     10.60 o 
   8   4   5        0.23       -0.45     12.77 o 
   9   4   5      218.42      216.40     20.03 o 
  10   4   5      588.27      550.58     27.69 o 
  11   4   5        4.48        2.54     13.94 o 
  12   4   5       67.79       68.45     16.80 o 
  13   4   5       29.37       56.86     16.52 o 
  14   4   5        5.41      -22.46     14.97 o 
  15   4   5      308.95      292.96     26.91 o 
  16   4   5      146.21      128.06     24.27 o 
  17   4   5      287.89      338.88     47.49 o 
  18   4   5        1.09       10.54     20.69 o 
  19   4   5       36.34       58.48     22.59 o 
  20   4   5       22.14       41.91     26.06 o 
  21   4   5       50.32      122.50     30.78 o 
 -23   5   5        0.42       22.93     27.00 o 
 -22   5   5        1.05       40.55     25.41 o 
 -21   5   5       31.13       91.58     28.50 o 
 -20   5   5       12.97       13.34     21.65 o 
 -19   5   5       18.44        2.44     22.77 o 
 -18   5   5       42.71       50.68     24.79 o 
 -17   5   5       40.94       65.47     23.66 o 
 -16   5   5        3.76       -0.90     20.19 o 
 -15   5   5      161.68      163.51     28.29 o 
 -14   5   5      101.33      131.57     21.75 o 
 -13   5   5     1330.42     1245.14     43.45 o 
 -12   5   5     4690.08     4284.70     80.68 o 
 -11   5   5      234.06      296.56     22.26 o 
 -10   5   5      129.26      111.94     17.33 o 
  -9   5   5      367.80      354.00     22.23 o 
  -8   5   5       80.63       87.21     15.82 o 
  -7   5   5       10.11       20.20     13.38 o 
  -6   5   5       21.73       27.71     12.35 o 
  -5   5   5        9.85       11.03     11.91 o 
  -4   5   5      158.86      171.26     15.99 o 
  -3   5   5        8.69        5.77     11.68 o 
  -2   5   5      338.33      407.43     29.62 o 
  -1   5   5       57.07       73.23     13.09 o 
   0   5   5       37.53       30.46     12.66 o 
   1   5   5      233.86      279.75     18.50 o 
   2   5   5      701.45      674.19     25.30 o 
   3   5   5       28.85       48.55     16.36 o 
   4   5   5       17.83        3.25     10.20 o 
   5   5   5       24.48       50.40     12.10 o 
   6   5   5       17.06        5.45     11.12 o 
   7   5   5      133.25      147.14     16.74 o 
   8   5   5        2.04       -1.39     11.91 o 
   9   5   5        0.08        5.20     13.28 o 
  10   5   5      394.08      409.83     26.07 o 
  11   5   5      291.79      263.63     31.81 o 
  12   5   5       39.41       70.21     18.45 o 
  13   5   5        0.04       30.59     18.10 o 
  14   5   5       71.43       95.06     20.73 o 
  15   5   5      189.58      228.02     29.53 o 
  16   5   5        4.70       23.62     18.80 o 
  17   5   5       98.51      128.96     28.35 o 
  18   5   5       99.81       90.49     24.33 o 
  19   5   5       33.83       61.53     23.37 o 
  20   5   5        8.30      -11.40     38.40 o 
 -21   6   5       30.00      111.56     37.56 o 
 -20   6   5       42.15       94.96     28.57 o 
 -19   6   5        0.25       85.08     26.22 o 
 -18   6   5      125.57      180.74     31.61 o 
 -17   6   5       88.05       90.86     23.02 o 
 -16   6   5       47.02       42.66     20.96 o 
 -15   6   5      402.77      366.64     36.05 o 
 -14   6   5      112.44      109.71     21.20 o 
 -13   6   5      285.48      279.69     26.82 o 
 -12   6   5       39.10       18.63     16.64 o 
 -11   6   5      717.42      691.06     32.59 o 
 -10   6   5      461.91      504.01     28.61 o 
  -9   6   5        5.15        7.83     15.43 o 
  -8   6   5       79.83       98.32     18.91 o 
  -7   6   5      296.20      275.60     22.26 o 
  -6   6   5      134.21      105.97     16.77 o 
  -5   6   5      342.83      307.54     24.93 o 
  -4   6   5      390.69      353.03     25.90 o 
  -3   6   5      288.45      311.33     24.78 o 
  -2   6   5       26.31        9.39     14.92 o 
  -1   6   5      113.80       85.58     21.98 o 
   0   6   5       32.79       14.82     16.09 o 
   1   6   5       83.59       79.80     17.36 o 
   2   6   5       44.75       33.70     15.77 o 
   3   6   5       30.61       23.22     15.46 o 
   4   6   5       26.41       19.73     16.35 o 
   5   6   5       96.47       49.30     17.93 o 
   6   6   5      142.27      193.10     24.93 o 
   7   6   5       63.45       53.29     21.24 o 
   8   6   5       25.34       53.35     20.06 o 
   9   6   5      233.39      261.39     28.00 o 
  10   6   5      108.76      118.95     23.63 o 
  11   6   5       13.14       -8.72     19.74 o 
  12   6   5      101.73       80.13     23.21 o 
  13   6   5      200.01      193.18     27.20 o 
  14   6   5      307.79      353.89     33.96 o 
  15   6   5        4.48       25.40     24.62 o 
  16   6   5      274.11      267.14     34.21 o 
  17   6   5       21.18       49.57     57.21 o 
  18   6   5       21.93      124.44     66.48 o 
 -19   7   5       12.08      112.67     45.60 o 
 -18   7   5        0.46       65.18     31.30 o 
 -17   7   5       77.13      137.09     30.33 o 
 -16   7   5        3.43        5.74     23.04 o 
 -15   7   5       26.09       43.20     25.81 o 
 -14   7   5       14.91       33.94     24.10 o 
 -13   7   5       36.57       12.44     25.36 o 
 -12   7   5       78.21       99.86     23.56 o 
 -11   7   5       40.45       34.20     18.67 o 
 -10   7   5        0.72      -22.59     16.83 o 
  -9   7   5       23.84       29.20     20.27 o 
  -8   7   5      961.76      795.18     39.66 o 
  -7   7   5      215.95      219.86     25.73 o 
  -6   7   5        8.55        5.34     17.79 o 
  -5   7   5      236.21      210.96     24.49 o 
  -4   7   5      193.14      167.03     27.20 o 
  -3   7   5       18.28       11.97     18.24 o 
  -2   7   5      391.16      326.73     27.84 o 
  -1   7   5      434.99      386.68     29.84 o 
   0   7   5        8.10        4.83     18.37 o 
   1   7   5       80.89      102.29     21.05 o 
   2   7   5        4.19       26.03     17.82 o 
   3   7   5        5.00        4.47     20.28 o 
   4   7   5       89.72       98.09     21.36 o 
   5   7   5       15.96        4.45     17.20 o 
   6   7   5      800.72      735.57     41.84 o 
   7   7   5      113.65      119.01     44.19 o 
   8   7   5     1257.85     1151.89     68.29 o 
   9   7   5       77.76       83.95     27.77 o 
  10   7   5        3.51       57.57     23.59 o 
  11   7   5        9.98       -6.18     29.46 o 
  12   7   5      106.44      165.28     30.87 o 
  13   7   5      300.32      300.22     38.83 o 
  14   7   5      187.88      204.14     32.96 o 
  15   7   5       11.36       91.28     32.28 o 
  16   7   5       23.98       80.72     40.62 o 
 -17   8   5      108.82      218.39     35.70 o 
 -16   8   5        0.82       74.06     27.51 o 
 -15   8   5       11.93       -0.57     25.81 o 
 -14   8   5       60.62       74.28     42.42 o 
 -13   8   5        5.31       54.68     40.90 o 
 -12   8   5       63.26       81.38     25.89 o 
 -11   8   5       52.28       46.66     21.44 o 
 -10   8   5        6.54       13.82     19.42 o 
  -9   8   5       76.69       59.43     23.56 o 
  -8   8   5      311.14      326.81     30.33 o 
  -7   8   5      152.03      104.02     25.73 o 
  -6   8   5      270.20      235.93     32.16 o 
  -5   8   5     1002.47      865.95     48.56 o 
  -4   8   5        6.92       44.13     23.17 o 
  -3   8   5       40.06       22.38     26.52 o 
  -2   8   5        0.33       23.47     21.02 o 
  -1   8   5      281.83      290.29     32.62 o 
   0   8   5        0.12       10.45     21.41 o 
   1   8   5        5.28      161.31     89.42 o 
   2   8   5        3.96      132.71     72.95 o 
   3   8   5        5.62       96.95     57.32 o 
   4   8   5      449.18      486.15     41.19 o 
   5   8   5       26.34       38.01     25.87 o 
   6   8   5       72.71       60.59     26.89 o 
   7   8   5      395.25      311.59     39.24 o 
   8   8   5        2.68       37.12     26.58 o 
   9   8   5        4.98       44.92     26.78 o 
  10   8   5       44.35       40.50     34.37 o 
  11   8   5      530.29      539.87     49.70 o 
  12   8   5        2.23       32.60     28.07 o 
  13   8   5        1.20       95.52     30.33 o 
  14   8   5      114.66      226.42     41.48 o 
 -13   9   5       28.40       75.48     34.89 o 
 -12   9   5        5.63       41.81     29.32 o 
 -11   9   5        0.28       58.08     38.38 o 
 -10   9   5       12.16       47.69     28.89 o 
  -9   9   5        4.24       76.48     24.21 o 
  -8   9   5      131.08      146.59     30.07 o 
  -7   9   5       81.51       65.81     27.74 o 
  -6   9   5        6.26       25.00     23.94 o 
  -5   9   5       10.54       19.07     23.44 o 
  -4   9   5       46.19       65.92     25.71 o 
  -3   9   5      310.24      312.49     35.43 o 
  -2   9   5       29.09       30.92     24.43 o 
  -1   9   5      361.30      305.85     36.82 o 
   0   9   5      302.61      244.44     33.79 o 
   1   9   5       13.62       33.34     23.89 o 
   2   9   5       50.43       80.45     26.62 o 
   3   9   5        0.23       18.41     25.72 o 
   4   9   5        0.00      -17.43     26.67 o 
   5   9   5        0.00        9.11     28.32 o 
   6   9   5      262.27      227.00     36.67 o 
   7   9   5      135.40      189.90     33.73 o 
   8   9   5        3.12       11.03     29.46 o 
   9   9   5       43.75      139.04     48.20 o 
  10   9   5      129.67      153.25     36.21 o 
  -7  10   5       16.17       27.65     26.34 o 
  -6  10   5        5.20       52.21     29.72 o 
  -5  10   5       55.93       94.47     28.43 o 
  -4  10   5      160.39      138.89     30.04 o 
  -3  10   5       25.78       98.98     33.10 o 
  -2  10   5      194.32      214.05     32.78 o 
  -1  10   5      140.44      147.74     38.10 o 
   0  10   5      249.68      288.93     36.24 o 
   1  10   5       14.44       36.56     33.96 o 
   2  10   5       16.49       37.74     29.76 o 
   3  10   5        0.47       41.36     32.01 o 
   4  10   5       40.79        7.06     31.05 o 
 -26   0   6        0.15       33.13     37.11 o 
 -24   0   6      197.81      186.37     54.12 o 
 -22   0   6     1801.93     1496.69     97.74 o 
 -20   0   6      138.45       96.46     29.62 o 
 -18   0   6      924.66     1053.59    100.37 o 
 -16   0   6       44.72       22.56     21.35 o 
 -14   0   6       14.87       -8.79     15.87 o 
 -12   0   6     4460.88     4722.90    179.52 o 
 -10   0   6      250.65      206.47     22.44 o 
  -8   0   6       52.21       64.91     14.81 o 
  -6   0   6     4688.38     4944.48     98.47 o 
  -4   0   6    17617.88    17328.50    332.75 o 
  -2   0   6    76558.59    81168.53   1443.14 o 
   0   0   6    99774.71   107979.27   1916.82 o 
   2   0   6    43204.53    47454.20   1209.03 o 
   4   0   6      161.47      171.37     14.12 o 
   6   0   6      441.80      628.22     25.10 o 
   8   0   6     6250.00     6728.69    162.06 o 
  10   0   6     2675.98     2653.95     67.68 o 
  12   0   6       31.12        0.07     19.48 o 
  14   0   6       47.66       84.03     26.03 o 
  16   0   6      197.37      233.70     34.49 o 
  18   0   6      422.39      407.92     58.55 o 
  20   0   6      188.83      145.57     43.57 o 
  22   0   6      159.09      277.73     69.58 o 
 -26   1   6      197.69      231.17     38.92 o 
 -25   1   6       38.14       74.45     26.22 o 
 -24   1   6        1.95       44.88     27.02 o 
 -23   1   6        0.44       -0.10     23.04 o 
 -22   1   6        0.03        4.74     23.11 o 
 -21   1   6      254.11      286.17     30.22 o 
 -20   1   6      599.33      619.84     46.76 o 
 -19   1   6       30.23       18.93     17.90 o 
 -18   1   6       89.96       68.33     18.85 o 
 -17   1   6      426.59      405.83     27.27 o 
 -16   1   6      216.63      233.50     22.36 o 
 -15   1   6      277.60      272.72     22.55 o 
 -14   1   6      641.99      709.67     30.40 o 
 -13   1   6      125.42      119.79     14.38 o 
 -12   1   6     3610.92     3966.53     68.67 o 
 -11   1   6      207.12      231.99     16.60 o 
 -10   1   6     1200.98     1420.49     31.39 o 
  -9   1   6       98.73       84.76     10.47 o 
  -8   1   6       67.47       55.93      9.15 o 
  -7   1   6     4472.03     4791.84     68.49 o 
  -6   1   6     6317.34     6524.68     89.87 o 
  -5   1   6      190.17      146.30     10.09 o 
  -4   1   6    39125.23    40727.01    516.64 o 
  -3   1   6     2776.26     2699.87     41.14 o 
  -2   1   6     8034.42     8479.30    122.47 o 
  -1   1   6      160.36      141.92      9.97 o 
   0   1   6       50.87       68.92     10.39 o 
   1   1   6    27665.37    29498.20    377.00 o 
   2   1   6     4397.21     4195.54     69.18 o 
   3   1   6      256.08      202.90     10.10 o 
   4   1   6     4113.73     4274.51     71.40 o 
   5   1   6      247.17      234.34     13.72 o 
   6   1   6      874.20      987.43     47.06 o 
   7   1   6      182.18      178.83     14.11 o 
   8   1   6       89.44       98.52     12.52 o 
   9   1   6       83.89       60.65     12.22 o 
  10   1   6     1123.74     1084.05     33.91 o 
  11   1   6     1369.09     1290.91     34.29 o 
  12   1   6      345.39      359.61     25.30 o 
  13   1   6       56.18      115.31     18.78 o 
  14   1   6       19.82       33.22     16.71 o 
  15   1   6       35.27       57.96     17.63 o 
  16   1   6      561.33      643.34     43.10 o 
  17   1   6       90.54      114.32     20.68 o 
  18   1   6       10.43       -4.00     19.06 o 
  19   1   6      128.97      138.98     30.74 o 
  20   1   6      116.30      176.14     33.48 o 
  21   1   6        1.88       81.66     31.77 o 
  22   1   6       30.10       78.42     30.39 o 
 -26   2   6       80.94      167.06     34.29 o 
 -25   2   6       23.16       68.41     27.79 o 
 -24   2   6      270.10      140.05     31.28 o 
 -23   2   6        0.98        4.54     24.25 o 
 -22   2   6      201.07      233.08     40.62 o 
 -21   2   6        7.88        0.80     19.51 o 
 -20   2   6      893.07      891.63     47.74 o 
 -19   2   6       96.59      105.25     20.51 o 
 -18   2   6      785.79      721.42     41.49 o 
 -17   2   6        6.56        0.90     15.31 o 
 -16   2   6        0.21      -19.63     13.09 o 
 -15   2   6        0.03       14.81     13.72 o 
 -14   2   6      343.07      422.65     22.13 o 
 -13   2   6     3326.05     3033.53     76.65 o 
 -12   2   6      537.77      590.81     24.40 o 
 -11   2   6     7114.79     7204.90    103.92 o 
 -10   2   6     1407.71     1440.72     30.15 o 
  -9   2   6     7707.87     8019.95    112.54 o 
  -8   2   6      228.62      212.31     12.58 o 
  -7   2   6     2474.70     2599.64     43.40 o 
  -6   2   6    10765.87    10993.58    147.91 o 
  -5   2   6    18745.53    20160.52    261.79 o 
  -4   2   6     9942.38    10208.92    136.99 o 
  -3   2   6     1803.08     2008.68     33.96 o 
  -2   2   6      436.96      427.76     12.65 o 
  -1   2   6      332.07      371.13     13.29 o 
   0   2   6       19.33        2.13      5.62 o 
   1   2   6     1536.24     1550.10     30.91 o 
   2   2   6       12.81       45.65      7.74 o 
   3   2   6     2343.94     2433.08     40.48 o 
   4   2   6     1084.28     1096.86     23.60 o 
   5   2   6      316.56      402.41     20.55 o 
   6   2   6     3880.04     4051.23     69.03 o 
   7   2   6       35.72       40.78     10.78 o 
   8   2   6     3247.05     3182.95     59.74 o 
   9   2   6      363.62      485.15     22.94 o 
  10   2   6      302.13      297.74     20.35 o 
  11   2   6     1176.44     1136.47     33.57 o 
  12   2   6       13.46       23.88     14.21 o 
  13   2   6       70.70       49.01     15.64 o 
  14   2   6      251.65      260.44     27.76 o 
  15   2   6      157.84      135.85     20.43 o 
  16   2   6     1054.59      996.98     42.25 o 
  17   2   6       38.16       45.67     23.26 o 
  18   2   6      148.27      182.24     27.07 o 
  19   2   6      434.92      470.45     44.08 o 
  20   2   6       11.47       35.63     25.91 o 
  21   2   6       20.08       66.84     36.15 o 
  22   2   6       13.39       65.47     28.91 o 
 -25   3   6      182.57      185.00     36.69 o 
 -24   3   6       24.48       49.32     34.49 o 
 -23   3   6        8.56       54.79     22.80 o 
 -22   3   6      126.89      165.42     35.10 o 
 -21   3   6       40.99       46.00     25.32 o 
 -20   3   6      266.10      335.87     37.92 o 
 -19   3   6        0.03       -8.63     18.37 o 
 -18   3   6      661.38      680.37     37.18 o 
 -17   3   6      390.08      433.33     30.34 o 
 -16   3   6       64.17       41.58     17.45 o 
 -15   3   6        0.73        9.35     13.90 o 
 -14   3   6        1.58       -6.73     11.93 o 
 -13   3   6      148.03      159.28     17.36 o 
 -12   3   6     1995.51     1923.25     39.38 o 
 -11   3   6     4855.45     4783.69     75.65 o 
 -10   3   6     4398.91     3614.58     60.01 o 
  -9   3   6       80.83      160.45     13.10 o 
  -8   3   6    24759.68    26366.73    343.52 o 
  -7   3   6     3687.34     3481.62     56.27 o 
  -6   3   6       87.48       79.49     10.07 o 
  -5   3   6     2641.90     2821.43     46.92 o 
  -4   3   6     3736.30     4116.74     62.90 o 
  -3   3   6     1734.73     1856.81     33.88 o 
  -2   3   6     1511.35     1651.21     30.63 o 
  -1   3   6       11.92        4.91      7.13 o 
   0   3   6      143.29      208.04     11.48 o 
   1   3   6       13.88       28.94      7.88 o 
   2   3   6      403.31      419.32     19.14 o 
   3   3   6     1634.47     1781.53     36.94 o 
   4   3   6      956.09      933.00     37.64 o 
   5   3   6      281.05      351.03     18.39 o 
   6   3   6      712.87      745.47     22.19 o 
   7   3   6       89.19       86.25     15.64 o 
   8   3   6      386.28      401.30     21.79 o 
   9   3   6      203.26      204.43     18.08 o 
  10   3   6      640.94      739.45     30.13 o 
  11   3   6       35.07       25.41     13.88 o 
  12   3   6     1686.26     1580.18     42.46 o 
  13   3   6      618.37      630.37     30.67 o 
  14   3   6       13.86        0.37     21.20 o 
  15   3   6      674.30      707.59     40.02 o 
  16   3   6       70.55       58.45     18.63 o 
  17   3   6       39.88       48.27     20.92 o 
  18   3   6      261.27      235.70     29.99 o 
  19   3   6      128.41      182.87     34.37 o 
  20   3   6      167.97      195.33     32.49 o 
  21   3   6       81.64       77.23     28.52 o 
 -24   4   6        0.05       69.17     28.25 o 
 -23   4   6      169.73      265.69     39.25 o 
 -22   4   6       22.36       64.13     33.48 o 
 -21   4   6      246.74      270.20     35.44 o 
 -20   4   6       22.03       29.19     21.24 o 
 -19   4   6       35.53       42.55     21.24 o 
 -18   4   6     1599.52     1552.84     56.29 o 
 -17   4   6      766.12      732.91     37.77 o 
 -16   4   6      170.36      161.46     21.12 o 
 -15   4   6       24.42       70.75     17.46 o 
 -14   4   6        7.15        6.78     14.18 o 
 -13   4   6      953.91      956.92     33.73 o 
 -12   4   6       72.55       78.80     14.37 o 
 -11   4   6      957.90      974.48     28.66 o 
 -10   4   6       46.46       47.59     12.01 o 
  -9   4   6      404.09      372.43     18.79 o 
  -8   4   6     1240.27     1035.58     26.80 o 
  -7   4   6     1205.47     1205.52     29.12 o 
  -6   4   6      932.55      908.96     24.21 o 
  -5   4   6        6.85        4.91      9.47 o 
  -4   4   6     2714.30     3244.31     53.94 o 
  -3   4   6      438.50      511.48     21.17 o 
  -2   4   6    11279.77    12169.32    165.42 o 
  -1   4   6     3838.01     3786.53     65.74 o 
   0   4   6      976.06      946.02     32.12 o 
   1   4   6      989.11      921.95     23.71 o 
   2   4   6     1197.06     1310.63     40.23 o 
   3   4   6     1390.76     1334.28     33.81 o 
   4   4   6     1937.27     2011.59     39.68 o 
   5   4   6        5.05       10.05      9.64 o 
   6   4   6      193.55      190.85     14.92 o 
   7   4   6      477.80      497.14     24.49 o 
   8   4   6      144.74      161.90     17.38 o 
   9   4   6     1190.82     1164.09     38.88 o 
  10   4   6        0.52       -9.35     14.00 o 
  11   4   6        3.07        9.73     14.73 o 
  12   4   6       26.58       33.64     15.27 o 
  13   4   6       41.18       41.56     15.73 o 
  14   4   6        4.64      -17.40     14.03 o 
  15   4   6      969.01      849.60     40.44 o 
  16   4   6      973.19      935.15     43.44 o 
  17   4   6      478.91      422.75     39.49 o 
  18   4   6        6.06       21.32     19.84 o 
  19   4   6       97.93      117.53     25.94 o 
  20   4   6        0.94       48.99     27.17 o 
 -23   5   6        2.06       58.74     29.21 o 
 -22   5   6       10.16       64.76     26.41 o 
 -21   5   6       34.65       48.81     33.92 o 
 -20   5   6       93.12      124.93     27.57 o 
 -19   5   6      438.07      419.20     41.94 o 
 -18   5   6       18.77       18.96     22.70 o 
 -17   5   6       25.66       72.17     24.85 o 
 -16   5   6     3797.51     3282.66     77.42 o 
 -15   5   6        0.24      -18.79     15.21 o 
 -14   5   6     1122.59     1019.91     41.43 o 
 -13   5   6      419.86      450.93     29.95 o 
 -12   5   6       52.96       66.92     16.90 o 
 -11   5   6     2057.50     1872.14     46.26 o 
 -10   5   6       40.31       56.95     15.21 o 
  -9   5   6      505.20      454.85     24.62 o 
  -8   5   6        1.73       -8.39     12.04 o 
  -7   5   6      198.25      252.06     19.36 o 
  -6   5   6      560.49      557.89     24.91 o 
  -5   5   6      602.18      618.62     32.27 o 
  -4   5   6     1294.41     1187.78     37.67 o 
  -3   5   6      302.83      405.69     21.58 o 
  -2   5   6        0.01       -3.20     11.91 o 
  -1   5   6      885.19     1016.21     30.55 o 
   0   5   6      570.22      633.75     25.13 o 
   1   5   6      808.31      879.86     28.59 o 
   2   5   6      738.84      753.39     27.50 o 
   3   5   6      826.05      904.23     27.00 o 
   4   5   6        2.27       13.94     11.14 o 
   5   5   6      440.41      412.86     20.36 o 
   6   5   6       28.66       37.97     13.25 o 
   7   5   6      386.01      360.64     22.52 o 
   8   5   6       32.87       48.21     14.92 o 
   9   5   6       89.31       89.54     18.68 o 
  10   5   6      145.56      127.94     19.67 o 
  11   5   6      530.60      514.55     32.57 o 
  12   5   6        8.34       30.53     15.42 o 
  13   5   6       79.22       61.05     30.19 o 
  14   5   6      313.31      314.67     26.49 o 
  15   5   6        0.45       24.34     16.61 o 
  16   5   6       25.62       25.46     24.28 o 
  17   5   6      104.17      139.36     27.54 o 
  18   5   6       93.49       90.88     29.81 o 
  19   5   6      112.48      136.15     37.94 o 
 -21   6   6        3.71       58.93     26.48 o 
 -20   6   6      212.50      248.81     37.35 o 
 -19   6   6      362.49      340.77     39.24 o 
 -18   6   6      137.07      182.31     32.19 o 
 -17   6   6       42.90       59.12     24.05 o 
 -16   6   6       22.98       45.60     20.92 o 
 -15   6   6       18.64       19.38     16.79 o 
 -14   6   6      343.77      385.01     30.20 o 
 -13   6   6     1288.40     1259.64     46.25 o 
 -12   6   6      133.28      173.14     22.80 o 
 -11   6   6      557.21      540.44     29.87 o 
 -10   6   6       17.18       -1.19     15.30 o 
  -9   6   6       63.83       63.63     16.90 o 
  -8   6   6      111.05      155.47     19.37 o 
  -7   6   6      596.82      663.24     36.34 o 
  -6   6   6      373.82      328.53     23.04 o 
  -5   6   6        2.23       -1.37     13.44 o 
  -4   6   6      243.50      239.40     23.36 o 
  -3   6   6      303.97      279.59     23.73 o 
  -2   6   6      293.94      272.03     34.11 o 
  -1   6   6       50.25       49.05     16.54 o 
   0   6   6        6.78       -4.63     14.98 o 
   1   6   6      417.50      433.20     27.50 o 
   2   6   6      317.83      357.05     25.67 o 
   3   6   6      262.83      263.84     23.70 o 
   4   6   6     1995.30     1760.77     48.76 o 
   5   6   6      768.04      709.33     34.52 o 
   6   6   6      269.59      263.84     31.75 o 
   7   6   6       37.81       29.16     19.00 o 
   8   6   6       47.30       61.10     20.27 o 
   9   6   6      511.09      457.82     34.52 o 
  10   6   6      143.28      154.35     24.78 o 
  11   6   6        7.64       -9.51     18.59 o 
  12   6   6        4.98       -0.85     21.85 o 
  13   6   6       85.43       76.30     25.94 o 
  14   6   6       79.99       67.74     27.22 o 
  15   6   6        6.91       33.39     24.85 o 
  16   6   6        4.26       57.87     37.11 o 
  17   6   6       22.48      118.16     41.37 o 
  18   6   6       19.28       33.92     36.03 o 
 -19   7   6        4.84       63.75     32.77 o 
 -18   7   6       67.18       95.23     72.01 o 
 -17   7   6       48.84       44.96     25.87 o 
 -16   7   6      115.15      150.52     30.39 o 
 -15   7   6       29.45       16.61     35.37 o 
 -14   7   6        2.01       41.71     21.58 o 
 -13   7   6       14.63       33.83     21.21 o 
 -12   7   6      235.26      235.22     29.26 o 
 -11   7   6      218.31      147.00     23.54 o 
 -10   7   6        1.30      -22.62     16.13 o 
  -9   7   6        0.13       28.69     18.45 o 
  -8   7   6      616.87      525.71     33.76 o 
  -7   7   6      672.29      709.45     39.96 o 
  -6   7   6      862.56      747.43     37.36 o 
  -5   7   6       22.96       44.58     18.70 o 
  -4   7   6      404.55      349.77     28.54 o 
  -3   7   6      103.33      118.30     22.20 o 
  -2   7   6      399.07      336.57     33.58 o 
  -1   7   6       50.70       81.45     23.51 o 
   0   7   6       12.98       30.32     20.63 o 
   1   7   6       17.20        1.60     19.45 o 
   2   7   6      147.97      166.74     25.62 o 
   3   7   6       67.47       73.38     22.58 o 
   4   7   6      287.34      269.99     30.43 o 
   5   7   6       95.35       81.32     26.67 o 
   6   7   6      965.55      920.02     54.35 o 
   7   7   6      249.54      249.31     36.70 o 
   8   7   6        0.13       -4.97     36.15 o 
   9   7   6      343.35      367.75     38.83 o 
  10   7   6        4.39        3.57     30.35 o 
  11   7   6      352.71      363.02     39.62 o 
  12   7   6      108.74      118.42     30.00 o 
  13   7   6        6.54       76.50     39.28 o 
  14   7   6      149.56      232.44     33.85 o 
  15   7   6       71.28      177.35     37.68 o 
  16   7   6       16.54       93.85     42.27 o 
 -17   8   6       13.05      110.31     35.00 o 
 -16   8   6       44.30       89.27     34.16 o 
 -15   8   6       18.85      133.08     38.66 o 
 -14   8   6       36.20       78.17     32.04 o 
 -13   8   6       57.34       65.01     27.99 o 
 -12   8   6       19.62       40.30     26.52 o 
 -11   8   6      215.67      268.28     35.51 o 
 -10   8   6       61.92       60.51     23.11 o 
  -9   8   6      473.47      439.10     38.06 o 
  -8   8   6      422.78      381.43     35.26 o 
  -7   8   6      176.99      207.66     33.50 o 
  -6   8   6      771.80      590.21     42.69 o 
  -5   8   6      545.22      569.53     42.62 o 
  -4   8   6        3.10       16.39     22.55 o 
  -3   8   6       75.10       27.84     22.52 o 
  -2   8   6      203.18      148.11     27.59 o 
  -1   8   6      836.30      684.40     45.10 o 
   0   8   6      240.62      298.42     34.19 o 
   1   8   6        2.20       67.08     50.93 o 
   2   8   6       86.28       75.22     24.56 o 
   3   8   6        4.91       -7.28     20.99 o 
   4   8   6       33.72      109.50     33.92 o 
   5   8   6      501.92      523.77     53.56 o 
   6   8   6      331.13      328.65     39.30 o 
   7   8   6        0.08       -2.30     25.41 o 
   8   8   6       16.41       34.84     26.06 o 
   9   8   6        8.15       39.29     25.46 o 
  10   8   6       12.25       40.82     30.80 o 
  11   8   6       26.38       31.31     27.91 o 
  12   8   6      168.09      245.71     37.68 o 
  13   8   6      302.42      371.41     59.01 o 
 -13   9   6       93.41      104.13     35.48 o 
 -12   9   6       30.64      145.75     33.15 o 
 -11   9   6      121.34      118.82     31.55 o 
 -10   9   6        1.66       35.49     24.66 o 
  -9   9   6       27.49       63.10     24.77 o 
  -8   9   6      115.58      173.43     29.74 o 
  -7   9   6      134.27      106.14     30.91 o 
  -6   9   6        3.55       29.37     22.22 o 
  -5   9   6      128.25      135.14     29.81 o 
  -4   9   6      126.25      112.76     28.59 o 
  -3   9   6      175.44      179.02     30.30 o 
  -2   9   6       58.98      100.19     27.71 o 
  -1   9   6       57.62       57.71     26.06 o 
   0   9   6      255.66      326.29     37.33 o 
   1   9   6      177.25      150.09     32.30 o 
   2   9   6      191.17      208.06     31.70 o 
   3   9   6        4.00       27.11     28.91 o 
   4   9   6       97.82      127.55     32.84 o 
   5   9   6       23.46       28.07     28.29 o 
   6   9   6        0.02       50.62     63.38 o 
   7   9   6        0.08       -3.46     29.63 o 
   8   9   6       71.64      128.70     32.30 o 
   9   9   6      117.62      125.57     33.03 o 
  -7  10   6        0.06       16.02     24.63 o 
  -6  10   6        0.00       93.24     35.71 o 
  -5  10   6       20.16      105.49     27.02 o 
  -4  10   6       35.33      106.31     37.84 o 
  -3  10   6        3.65       69.57     27.06 o 
  -2  10   6        1.08       73.53     26.66 o 
  -1  10   6       14.76       16.61     28.41 o 
   0  10   6       45.30       78.95     29.63 o 
   1  10   6        0.78      -41.99     29.07 o 
   2  10   6        5.54       61.90     32.11 o 
   3  10   6       53.23      111.94     36.21 o 
 -25   0   7       20.43      100.90     40.20 o 
 -23   0   7       71.32       98.95     41.55 o 
 -21   0   7       53.46       31.46     27.09 o 
 -19   0   7      139.58      109.38     29.50 o 
 -17   0   7        7.28        5.54     20.45 o 
 -15   0   7      496.74      453.72     39.89 o 
 -13   0   7        1.46      -14.03     14.81 o 
 -11   0   7       12.32       23.39     20.09 o 
  -9   0   7       14.82       16.87     13.61 o 
  -7   0   7       15.21       20.46      8.82 o 
  -5   0   7      459.77      430.90     19.44 o 
  -3   0   7     6221.35     6131.03    118.98 o 
  -1   0   7      369.89      284.84     15.96 o 
   1   0   7      838.72     1033.91     46.87 o 
   3   0   7     2288.27     2548.90    103.55 o 
   5   0   7      277.14      400.77     21.42 o 
   7   0   7     3127.17     3421.19     78.19 o 
   9   0   7      648.58      794.00     31.76 o 
  11   0   7      366.00      378.29     35.62 o 
  13   0   7       31.11       18.55     23.32 o 
  15   0   7     2567.57     2227.64     83.88 o 
  17   0   7     3431.18     2883.00    101.57 o 
  19   0   7     1158.44     1199.82     92.45 o 
  21   0   7      206.21      140.09     85.04 o 
 -26   1   7       75.37       95.19     30.69 o 
 -25   1   7      147.98      222.18     39.28 o 
 -24   1   7        2.51       49.78     25.40 o 
 -23   1   7       16.01       28.83     22.00 o 
 -22   1   7       92.78       61.76     23.06 o 
 -21   1   7      112.93       57.61     19.15 o 
 -20   1   7      148.93      173.59     23.41 o 
 -19   1   7      943.13      910.68     40.39 o 
 -18   1   7      399.93      380.45     27.98 o 
 -17   1   7      397.53      383.71     27.41 o 
 -16   1   7      273.94      250.00     22.43 o 
 -15   1   7      147.05      149.93     18.67 o 
 -14   1   7        1.91      -12.43     11.99 o 
 -13   1   7      601.02      552.46     23.51 o 
 -12   1   7        0.09        6.27      8.93 o 
 -11   1   7        2.14       22.73      9.53 o 
 -10   1   7        5.27        4.68      8.62 o 
  -9   1   7       35.88       44.87      8.91 o 
  -8   1   7        8.20        1.92      6.24 o 
  -7   1   7       22.21       22.75      8.22 o 
  -6   1   7      210.17      241.42     11.34 o 
  -5   1   7     1604.01     1488.15     27.54 o 
  -4   1   7       14.71        6.06      6.45 o 
  -3   1   7     3064.23     2800.18     42.87 o 
  -2   1   7       31.68       33.78      9.03 o 
  -1   1   7      138.30      122.77     10.14 o 
   0   1   7     2313.21     2244.64     36.32 o 
   1   1   7        1.46        1.20      6.14 o 
   2   1   7     3175.75     2951.44     46.45 o 
   3   1   7     7469.41     7339.64    102.34 o 
   4   1   7      323.68      320.84     15.49 o 
   5   1   7     1783.87     1784.82     59.43 o 
   6   1   7      430.75      502.29     24.40 o 
   7   1   7      111.55      160.40     14.03 o 
   8   1   7        3.42        2.75      9.53 o 
   9   1   7      947.75      922.41     28.80 o 
  10   1   7      411.36      369.51     21.34 o 
  11   1   7      130.71      104.25     17.74 o 
  12   1   7       70.95       63.49     17.01 o 
  13   1   7     1782.42     1676.34     60.89 o 
  14   1   7        6.52        8.86     16.09 o 
  15   1   7      195.75      224.18     24.69 o 
  16   1   7      219.08      215.27     25.07 o 
  17   1   7      219.33      189.83     35.44 o 
  18   1   7       71.70       99.06     23.63 o 
  19   1   7       33.09       44.94     24.59 o 
  20   1   7      129.74      130.26     30.29 o 
  21   1   7       54.95      109.74     29.32 o 
  22   1   7       47.91       91.20     37.05 o 
 -26   2   7       32.04       87.05     30.46 o 
 -25   2   7      345.97      321.82     49.10 o 
 -24   2   7       21.73       29.79     25.81 o 
 -23   2   7        0.14       15.04     21.78 o 
 -22   2   7      162.11      125.53     26.30 o 
 -21   2   7      212.52      222.85     29.53 o 
 -20   2   7        0.00       -1.50     16.59 o 
 -19   2   7        5.03       -0.01     16.23 o 
 -18   2   7      300.34      333.42     30.26 o 
 -17   2   7      242.72      207.46     22.55 o 
 -16   2   7        2.33       -4.43     13.61 o 
 -15   2   7       54.90       25.86     14.66 o 
 -14   2   7       82.07       48.13     12.97 o 
 -13   2   7       54.92       55.17     12.81 o 
 -12   2   7       47.48       62.81     12.13 o 
 -11   2   7       98.32      100.44     11.02 o 
 -10   2   7       29.91       22.98      9.18 o 
  -9   2   7      995.49      870.07     22.23 o 
  -8   2   7       45.31       31.63      8.81 o 
  -7   2   7       65.26       91.10     10.01 o 
  -6   2   7      419.35      391.18     14.70 o 
  -5   2   7      793.65      736.11     18.84 o 
  -4   2   7      700.49      679.03     17.79 o 
  -3   2   7       15.66       33.11      6.43 o 
  -2   2   7      709.56      662.50     24.03 o 
  -1   2   7       11.29        4.66      7.39 o 
   0   2   7      264.01      309.82     15.03 o 
   1   2   7     1430.18     1334.34     25.81 o 
   2   2   7     1267.40     1246.53     26.47 o 
   3   2   7      226.52      217.10     11.86 o 
   4   2   7       68.29       56.99      8.45 o 
   5   2   7      778.60      873.96     24.97 o 
   6   2   7      262.70      348.27     20.00 o 
   7   2   7      763.73      807.01     27.00 o 
   8   2   7     1029.40     1083.04     30.55 o 
   9   2   7      243.02      244.84     18.30 o 
  10   2   7      287.48      237.51     19.14 o 
  11   2   7       14.30       23.74     13.36 o 
  12   2   7      846.36      829.67     35.65 o 
  13   2   7      356.10      336.57     26.20 o 
  14   2   7       10.15       -6.49     14.67 o 
  15   2   7        2.22       -3.67     15.34 o 
  16   2   7        4.77      -18.41     20.26 o 
  17   2   7      123.19      146.33     23.19 o 
  18   2   7      287.40      277.78     32.42 o 
  19   2   7      134.57      139.33     48.20 o 
  20   2   7      113.49      154.43     33.50 o 
  21   2   7       38.61       67.54     28.50 o 
 -25   3   7       10.01       27.84     31.86 o 
 -24   3   7       55.65       72.89     25.38 o 
 -23   3   7      151.23      211.77     34.46 o 
 -22   3   7      186.73      255.10     31.40 o 
 -21   3   7      695.83      737.81     52.10 o 
 -20   3   7       20.88       86.36     23.56 o 
 -19   3   7      530.15      593.29     39.23 o 
 -18   3   7       25.31       57.26     18.88 o 
 -17   3   7      261.60      218.31     24.29 o 
 -16   3   7      407.34      422.00     28.78 o 
 -15   3   7      491.35      430.90     26.81 o 
 -14   3   7       44.85       54.35     20.82 o 
 -13   3   7       47.06       28.00     13.53 o 
 -12   3   7      101.75      103.21     13.42 o 
 -11   3   7      325.21      272.69     16.57 o 
 -10   3   7        0.64       -0.92      9.75 o 
  -9   3   7     1418.36     1401.81     31.13 o 
  -8   3   7      257.60      282.14     15.53 o 
  -7   3   7        4.76       22.80      9.79 o 
  -6   3   7      337.77      348.83     15.86 o 
  -5   3   7      435.04      419.85     16.57 o 
  -4   3   7     2434.66     2370.32     41.04 o 
  -3   3   7     1717.84     1684.24     32.11 o 
  -2   3   7      610.43      676.45     19.66 o 
  -1   3   7      375.26      348.31     14.29 o 
   0   3   7      280.56      318.22     15.17 o 
   1   3   7     1050.43      919.91     22.42 o 
   2   3   7      748.43      782.77     21.28 o 
   3   3   7     1506.79     1426.72     32.87 o 
   4   3   7      130.26      203.26     16.41 o 
   5   3   7      308.18      350.21     16.21 o 
   6   3   7     1447.97     1345.15     34.16 o 
   7   3   7        7.14       24.59     11.73 o 
   8   3   7      795.60      854.97     33.54 o 
   9   3   7       39.07       48.89     15.00 o 
  10   3   7      699.14      703.98     29.59 o 
  11   3   7      968.69     1001.95     41.84 o 
  12   3   7      334.00      313.27     23.82 o 
  13   3   7      254.51      234.50     24.35 o 
  14   3   7      239.40      247.26     24.57 o 
  15   3   7       30.99       42.78     19.59 o 
  16   3   7        6.82       33.37     18.06 o 
  17   3   7       99.91       94.77     23.04 o 
  18   3   7      104.41      117.84     31.82 o 
  19   3   7        3.47       18.91     21.96 o 
  20   3   7        3.38       64.20     28.78 o 
  21   3   7       16.02       60.34     27.81 o 
 -24   4   7        2.23       49.92     24.42 o 
 -23   4   7        9.46        2.58     22.43 o 
 -22   4   7        1.87       18.44     21.71 o 
 -21   4   7       15.51       14.48     24.53 o 
 -20   4   7        0.21       15.21     19.95 o 
 -19   4   7      516.67      561.08     40.05 o 
 -18   4   7     2248.89     1901.69     56.24 o 
 -17   4   7     1791.03     1668.45     52.19 o 
 -16   4   7      221.75      213.33     25.15 o 
 -15   4   7      135.56      161.51     20.08 o 
 -14   4   7       40.19       39.10     15.75 o 
 -13   4   7      288.09      336.82     23.08 o 
 -12   4   7       71.29       81.80     14.17 o 
 -11   4   7       31.44       43.11     12.63 o 
 -10   4   7      213.22      246.12     17.14 o 
  -9   4   7      358.21      384.83     24.84 o 
  -8   4   7      114.82      141.86     13.51 o 
  -7   4   7      184.66      175.68     14.22 o 
  -6   4   7      241.12      226.07     14.79 o 
  -5   4   7      711.79      664.29     21.35 o 
  -4   4   7      274.03      259.89     14.35 o 
  -3   4   7        6.03       25.30      9.07 o 
  -2   4   7      284.03      275.02     14.66 o 
  -1   4   7      272.29      285.28     14.55 o 
   0   4   7     1717.19     1567.82     32.42 o 
   1   4   7       95.65      114.85     12.30 o 
   2   4   7       40.33       47.75     13.60 o 
   3   4   7       46.80       72.99     17.75 o 
   4   4   7       30.16       28.71     11.91 o 
   5   4   7       28.22       34.68     12.09 o 
   6   4   7      494.09      592.65     26.09 o 
   7   4   7      392.14      407.02     22.84 o 
   8   4   7      896.68      899.06     32.36 o 
   9   4   7      212.90      249.95     20.98 o 
  10   4   7      105.13       95.37     19.07 o 
  11   4   7       30.98       53.17     16.92 o 
  12   4   7       95.62       93.08     19.31 o 
  13   4   7        3.01       -7.69     14.30 o 
  14   4   7      120.44      145.23     21.69 o 
  15   4   7       35.92       58.82     18.91 o 
  16   4   7       28.98       52.96     18.91 o 
  17   4   7        0.01        5.79     19.95 o 
  18   4   7        1.03       11.84     23.14 o 
  19   4   7        8.30       57.42     23.86 o 
  20   4   7        1.32      -11.10     25.02 o 
 -23   5   7       37.12       94.91     29.56 o 
 -22   5   7        2.26       67.14     27.22 o 
 -21   5   7        3.60       26.27     23.75 o 
 -20   5   7      213.47      254.29     34.45 o 
 -19   5   7       21.30       24.58     24.50 o 
 -18   5   7        0.23       62.69     35.26 o 
 -17   5   7      275.70      233.60     45.62 o 
 -16   5   7      344.98      331.78     28.58 o 
 -15   5   7       45.66       45.29     18.67 o 
 -14   5   7       83.34       81.03     19.46 o 
 -13   5   7      322.19      360.95     28.08 o 
 -12   5   7     1440.59     1244.09     42.34 o 
 -11   5   7     2692.87     2402.98     53.91 o 
 -10   5   7       58.95       76.22     16.48 o 
  -9   5   7        4.27       20.59     13.36 o 
  -8   5   7       69.36       70.58     14.74 o 
  -7   5   7      127.91      157.87     17.38 o 
  -6   5   7      100.95      117.73     15.95 o 
  -5   5   7      227.79      265.39     19.56 o 
  -4   5   7      190.76      227.89     18.23 o 
  -3   5   7       34.72       30.49     12.42 o 
  -2   5   7       10.58        3.45     16.60 o 
  -1   5   7       68.28       62.64     13.60 o 
   0   5   7       18.13       17.35     11.33 o 
   1   5   7       67.59       67.18     13.61 o 
   2   5   7        1.32        4.62     11.73 o 
   3   5   7      267.71      270.51     17.69 o 
   4   5   7        0.01        9.92     10.94 o 
   5   5   7       19.23       29.16     11.77 o 
   6   5   7      710.74      711.25     29.22 o 
   7   5   7       18.41        9.82     14.60 o 
   8   5   7        1.30       -4.99     13.49 o 
   9   5   7       41.24       61.71     16.17 o 
  10   5   7     1158.23     1131.40     46.33 o 
  11   5   7      332.75      377.93     26.63 o 
  12   5   7       61.76       67.37     18.51 o 
  13   5   7       78.87      109.86     19.43 o 
  14   5   7        0.41       41.77     20.44 o 
  15   5   7       37.36       94.09     27.17 o 
  16   5   7      447.96      448.80     42.12 o 
  17   5   7      128.56      191.49     33.00 o 
  18   5   7        3.80       44.57     31.69 o 
  19   5   7       36.24       79.24     27.94 o 
 -22   6   7        9.09       91.09     29.49 o 
 -21   6   7      211.06      240.21     35.44 o 
 -20   6   7      116.33      177.92     38.83 o 
 -19   6   7        5.80       41.38     25.94 o 
 -18   6   7       85.30       95.91     27.77 o 
 -17   6   7      189.04      182.85     30.33 o 
 -16   6   7       49.28       45.06     21.67 o 
 -15   6   7       59.82       77.70     20.52 o 
 -14   6   7      662.72      636.78     42.60 o 
 -13   6   7        1.98      -18.14     15.44 o 
 -12   6   7       23.41       38.19     17.98 o 
 -11   6   7      245.56      305.52     24.96 o 
 -10   6   7       82.34       90.93     18.54 o 
  -9   6   7      406.20      384.22     25.80 o 
  -8   6   7        5.06        6.31     14.94 o 
  -7   6   7        9.11       18.53     15.06 o 
  -6   6   7      282.76      256.25     21.83 o 
  -5   6   7       43.68       44.36     15.27 o 
  -4   6   7        0.46      -21.27     14.18 o 
  -3   6   7        0.12        2.55     13.57 o 
  -2   6   7       51.59       53.70     17.53 o 
  -1   6   7      604.01      599.54     30.81 o 
   0   6   7      831.87      785.11     34.10 o 
   1   6   7      125.22      132.97     22.82 o 
   2   6   7      619.86      672.73     38.06 o 
   3   6   7       11.39       41.50     19.54 o 
   4   6   7       92.05      115.34     29.78 o 
   5   6   7      164.80      156.87     28.62 o 
   6   6   7      140.05      114.93     28.57 o 
   7   6   7       29.02       34.45     22.77 o 
   8   6   7      117.72      135.71     26.65 o 
   9   6   7       54.18       76.23     25.81 o 
  10   6   7       31.02       -0.77     21.65 o 
  11   6   7       10.75       14.40     22.38 o 
  12   6   7       28.96       81.01     25.10 o 
  13   6   7       70.69       91.14     28.57 o 
  14   6   7       45.31       46.57     23.78 o 
  15   6   7       65.41       74.98     26.89 o 
  16   6   7        1.12      104.37     37.74 o 
  17   6   7       75.49      168.22     43.08 o 
 -20   7   7      234.75      219.99     79.34 o 
 -19   7   7       35.00      115.73     36.87 o 
 -18   7   7        4.26       41.02     30.91 o 
 -17   7   7        0.40       17.52     28.57 o 
 -16   7   7      208.71      293.56     41.06 o 
 -15   7   7       15.14       17.29     21.49 o 
 -14   7   7       19.66       67.48     22.21 o 
 -13   7   7       10.25       26.33     21.35 o 
 -12   7   7      197.45      141.03     25.56 o 
 -11   7   7       80.82      105.03     24.20 o 
 -10   7   7       85.44       98.01     23.94 o 
  -9   7   7      422.72      414.54     34.97 o 
  -8   7   7      493.07      412.48     35.29 o 
  -7   7   7      833.63      789.68     44.13 o 
  -6   7   7      237.80      233.44     31.07 o 
  -5   7   7      463.66      454.42     41.51 o 
  -4   7   7      133.82      125.38     25.60 o 
  -3   7   7       33.89       29.58     24.87 o 
  -2   7   7        0.71      -20.05     18.21 o 
  -1   7   7       95.05      103.69     24.85 o 
   0   7   7       13.03        9.78     19.95 o 
   1   7   7      170.67      197.33     26.77 o 
   2   7   7      408.99      413.37     34.41 o 
   3   7   7       56.15       53.97     22.32 o 
   4   7   7       75.41       62.56     26.52 o 
   5   7   7      523.40      566.94     46.35 o 
   6   7   7       41.58       49.76     25.44 o 
   7   7   7       14.01        3.26     23.70 o 
   8   7   7       77.63       72.59     26.06 o 
   9   7   7      184.27      214.53     33.11 o 
  10   7   7       53.73       84.96     27.36 o 
  11   7   7      294.05      299.79     37.43 o 
  12   7   7      238.50      340.58     37.94 o 
  13   7   7        5.50       24.09     24.45 o 
  14   7   7        0.58       27.97     25.87 o 
  15   7   7        8.20      100.36     41.88 o 
 -17   8   7       59.28      123.48     57.21 o 
 -16   8   7       82.58      154.24     37.41 o 
 -15   8   7        3.40      113.88     34.31 o 
 -14   8   7       59.26       80.32     29.26 o 
 -13   8   7       15.08       54.82     25.34 o 
 -12   8   7        4.28       11.18     23.52 o 
 -11   8   7      164.78      178.76     31.85 o 
 -10   8   7      108.30       93.79     25.75 o 
  -9   8   7       44.38       66.79     24.04 o 
  -8   8   7       57.19       78.67     24.52 o 
  -7   8   7      563.89      530.02     52.69 o 
  -6   8   7      343.43      370.29     36.67 o 
  -5   8   7        3.96       17.83     26.09 o 
  -4   8   7       29.97       23.72     21.32 o 
  -3   8   7       43.15       57.73     23.09 o 
  -2   8   7      248.27      300.89     37.63 o 
  -1   8   7       41.12        9.11     21.32 o 
   0   8   7      259.55      298.94     33.25 o 
   1   8   7      121.33      112.92     25.32 o 
   2   8   7       32.00      107.67     25.84 o 
   3   8   7        0.04       -7.74     38.38 o 
   4   8   7      152.22      148.35     30.76 o 
   5   8   7      320.55      367.98     58.92 o 
   6   8   7        5.98        8.26     25.43 o 
   7   8   7       39.95       71.58     28.01 o 
   8   8   7       38.80       78.21     27.42 o 
   9   8   7      111.04      123.46     31.62 o 
  10   8   7      213.82      208.47     36.13 o 
  11   8   7       39.47       62.11     28.73 o 
  12   8   7      144.62      193.23     66.96 o 
 -13   9   7        8.38       66.89     33.10 o 
 -12   9   7       14.19      135.82     47.83 o 
 -11   9   7        0.35      124.34     35.26 o 
 -10   9   7       70.25      109.28     28.45 o 
  -9   9   7       98.70      100.46     28.31 o 
  -8   9   7       27.01       35.76     23.75 o 
  -7   9   7      129.88      155.75     29.23 o 
  -6   9   7       10.27       21.73     31.86 o 
  -5   9   7        1.23       86.36     29.68 o 
  -4   9   7      110.29      101.85     27.11 o 
  -3   9   7       99.61      136.89     28.78 o 
  -2   9   7       17.84       17.52     22.92 o 
  -1   9   7      317.26      371.91     51.39 o 
   0   9   7      138.75      142.55     30.10 o 
   1   9   7       85.64      111.47     27.92 o 
   2   9   7       31.27       35.05     52.67 o 
   3   9   7       19.85       45.52     29.18 o 
   4   9   7       85.87      116.98     32.25 o 
   5   9   7        7.57       12.91     28.29 o 
   6   9   7        0.00       81.70     31.29 o 
   7   9   7       66.96      110.74     43.74 o 
   8   9   7      104.79      161.44     43.48 o 
   9   9   7      163.86      214.38     36.55 o 
  -6  10   7       25.39       91.26     27.52 o 
  -5  10   7       48.70      175.24     30.82 o 
  -4  10   7       42.35      158.27     34.71 o 
  -3  10   7       19.68       58.05     30.76 o 
  -2  10   7      105.48      115.34     37.20 o 
  -1  10   7      273.63      287.24     37.50 o 
   0  10   7       41.90       58.12     32.29 o 
   1  10   7       31.26       27.70     32.58 o 
   2  10   7        0.88       79.85     31.89 o 
 -26   0   8      153.54      248.47     52.57 o 
 -24   0   8       76.65      146.88     41.55 o 
 -22   0   8      507.18      449.77     48.18 o 
 -20   0   8       32.69       20.16     30.23 o 
 -18   0   8     1806.33     1648.67    103.39 o 
 -16   0   8     3453.10     3352.41    172.82 o 
 -14   0   8       26.58       35.05     19.64 o 
 -12   0   8    11878.90    12703.89    290.86 o 
 -10   0   8      479.74      492.99     31.30 o 
  -8   0   8     1825.21     1822.43     46.00 o 
  -6   0   8     5174.33     4927.81    100.86 o 
  -4   0   8    11399.77    10620.44    200.22 o 
  -2   0   8    44245.27    46983.97    841.71 o 
   0   0   8      839.11      833.10     27.33 o 
   2   0   8      933.07      971.49     30.73 o 
   4   0   8     2838.08     3441.53    115.15 o 
   6   0   8     2065.74     2626.13    179.20 o 
   8   0   8      446.23      415.85     24.03 o 
  10   0   8      158.81      136.55     26.14 o 
  12   0   8       74.81       40.75     28.30 o 
  14   0   8     1680.65     1897.39    124.33 o 
  16   0   8        3.00       15.03     24.87 o 
  18   0   8      240.34      304.11     44.21 o 
  20   0   8       48.12       81.31     36.98 o 
 -26   1   8      469.71      436.27     46.45 o 
 -25   1   8        6.48       70.63     30.35 o 
 -24   1   8        1.86      -10.85     23.66 o 
 -23   1   8        1.27       28.74     34.54 o 
 -22   1   8       34.23       38.19     21.06 o 
 -21   1   8        0.49       -4.60     16.71 o 
 -20   1   8      925.61      892.12     41.43 o 
 -19   1   8      107.38      125.16     21.01 o 
 -18   1   8     1698.36     1550.64     53.01 o 
 -17   1   8      578.64      632.56     32.96 o 
 -16   1   8        0.24      -18.77     12.68 o 
 -15   1   8      212.38      244.77     22.08 o 
 -14   1   8      142.57      111.29     16.75 o 
 -13   1   8      616.75      622.58     22.85 o 
 -12   1   8       23.30       58.22     11.06 o 
 -11   1   8     1346.98     1328.38     31.30 o 
 -10   1   8       15.55       25.91     10.10 o 
  -9   1   8       45.55       58.34      7.92 o 
  -8   1   8      743.62      693.09     18.38 o 
  -7   1   8      170.77      157.00     11.18 o 
  -6   1   8      755.84      740.83     19.05 o 
  -5   1   8    15021.05    15659.10    205.18 o 
  -4   1   8     5870.96     5609.51     79.32 o 
  -3   1   8     3588.59     3758.09     55.72 o 
  -2   1   8     2467.79     2668.80     41.83 o 
  -1   1   8     4718.68     4948.82     70.61 o 
   0   1   8    12643.94    13473.88    177.93 o 
   1   1   8    16590.70    16441.06    215.90 o 
   2   1   8    23981.26    25753.97    332.29 o 
   3   1   8     1387.46     1416.09     28.31 o 
   4   1   8      194.59      290.43     14.63 o 
   5   1   8     4923.53     4830.42     79.12 o 
   6   1   8      902.54     1027.85     43.89 o 
   7   1   8       40.36       41.43     11.20 o 
   8   1   8        5.19       21.07     11.02 o 
   9   1   8      992.85      906.90     33.77 o 
  10   1   8      164.29      234.64     21.55 o 
  11   1   8      925.98     1029.74     38.48 o 
  12   1   8     1037.22     1025.26     52.55 o 
  13   1   8      436.54      499.88     31.15 o 
  14   1   8        5.77       -5.14     15.91 o 
  15   1   8        0.95       26.98     16.86 o 
  16   1   8       25.64       25.41     19.95 o 
  17   1   8      222.97      205.20     26.97 o 
  18   1   8       62.94      107.74     24.12 o 
  19   1   8      152.80      185.79     32.50 o 
  20   1   8       14.85       30.66     25.02 o 
  21   1   8       51.57       71.75     28.45 o 
 -26   2   8      359.27      434.25     46.13 o 
 -25   2   8      133.60      211.60     34.08 o 
 -24   2   8      320.07      389.88     37.40 o 
 -23   2   8      182.84      189.40     32.73 o 
 -22   2   8      220.83      231.55     30.24 o 
 -21   2   8       23.89       11.98     21.30 o 
 -20   2   8     1132.64     1143.05     47.29 o 
 -19   2   8        1.84      -20.66     16.17 o 
 -18   2   8      115.27       98.47     19.96 o 
 -17   2   8      340.78      423.89     39.18 o 
 -16   2   8      140.15      103.98     18.50 o 
 -15   2   8      735.32      768.34     37.72 o 
 -14   2   8       90.01      109.54     14.73 o 
 -13   2   8      428.69      382.42     21.37 o 
 -12   2   8      166.30      215.69     16.52 o 
 -11   2   8     1619.61     1694.02     33.72 o 
 -10   2   8     1308.03     1479.13     30.33 o 
  -9   2   8      230.44      224.46     13.56 o 
  -8   2   8     4441.51     4709.39     71.12 o 
  -7   2   8    19756.57    21194.34    276.70 o 
  -6   2   8       20.99       40.35      8.90 o 
  -5   2   8     1107.06     1255.84     26.30 o 
  -4   2   8     9603.41     9754.88    132.38 o 
  -3   2   8     9469.86     9929.17    146.16 o 
  -2   2   8    11390.64    12016.02    174.15 o 
  -1   2   8     5323.16     5338.88     84.53 o 
   0   2   8     4477.94     4979.23     80.05 o 
   1   2   8     3022.89     3153.17     50.06 o 
   2   2   8      159.92      196.62     14.49 o 
   3   2   8      188.86      220.43     12.10 o 
   4   2   8       17.04        4.79      7.21 o 
   5   2   8        3.21       -7.77      9.11 o 
   6   2   8      846.84      840.90     26.77 o 
   7   2   8       74.89      126.78     14.41 o 
   8   2   8      359.80      361.49     20.99 o 
   9   2   8       27.94       22.79     12.22 o 
  10   2   8     1580.10     1499.53     54.81 o 
  11   2   8      251.64      266.70     23.51 o 
  12   2   8       48.33       47.53     16.56 o 
  13   2   8      166.67      162.51     21.39 o 
  14   2   8        0.04        7.20     15.54 o 
  15   2   8      134.60      111.40     19.86 o 
  16   2   8       56.36       22.11     16.87 o 
  17   2   8      221.61      237.29     25.69 o 
  18   2   8        2.13       14.57     20.31 o 
  19   2   8      134.56      145.48     27.75 o 
  20   2   8       19.40       99.51     28.78 o 
  21   2   8      119.66      130.22     33.56 o 
 -25   3   8      147.93      189.86     31.02 o 
 -24   3   8        0.02       23.42     24.47 o 
 -23   3   8        2.05       21.65     23.11 o 
 -22   3   8      287.34      323.88     34.36 o 
 -21   3   8       33.43       59.22     22.07 o 
 -20   3   8       24.96       72.20     22.43 o 
 -19   3   8       16.87        5.34     18.02 o 
 -18   3   8     1013.99     1035.42     48.92 o 
 -17   3   8      241.36      242.68     24.81 o 
 -16   3   8      364.53      363.61     37.34 o 
 -15   3   8      118.80      116.83     18.97 o 
 -14   3   8      405.53      343.85     22.61 o 
 -13   3   8      855.67      828.92     30.46 o 
 -12   3   8       57.45       79.09     15.09 o 
 -11   3   8     1114.90     1132.57     28.38 o 
 -10   3   8     6076.64     6258.39     94.07 o 
  -9   3   8    23752.24    24844.94    325.71 o 
  -8   3   8     1622.09     1558.04     32.99 o 
  -7   3   8       14.23        5.14      8.92 o 
  -6   3   8      105.70       92.22     11.29 o 
  -5   3   8     2872.16     3224.29     53.13 o 
  -4   3   8    11244.13    12627.75    170.34 o 
  -3   3   8     5291.59     6033.42     93.45 o 
  -2   3   8     1459.82     1444.21     28.68 o 
  -1   3   8      930.41      893.93     21.89 o 
   0   3   8      270.59      286.52     18.85 o 
   1   3   8      409.58      409.26     17.58 o 
   2   3   8      393.81      349.90     17.24 o 
   3   3   8     2462.95     2521.36     52.70 o 
   4   3   8       74.36       62.33     11.76 o 
   5   3   8      167.21      228.63     13.90 o 
   6   3   8       15.88       29.55     13.21 o 
   7   3   8      127.62      145.42     28.68 o 
   8   3   8      221.15      320.34     20.82 o 
   9   3   8      118.68      160.03     19.24 o 
  10   3   8      519.05      563.92     27.84 o 
  11   3   8      660.85      674.83     30.47 o 
  12   3   8     1458.35     1422.03     42.20 o 
  13   3   8      194.97      204.93     22.78 o 
  14   3   8      360.41      345.85     27.84 o 
  15   3   8        0.58        6.84     16.51 o 
  16   3   8      435.45      454.86     32.66 o 
  17   3   8       30.80        9.70     17.97 o 
  18   3   8      229.66      234.17     46.47 o 
  19   3   8        5.29       56.01     22.91 o 
  20   3   8      107.51       89.07     29.52 o 
 -24   4   8       33.03      118.26     29.56 o 
 -23   4   8       98.88      114.97     43.86 o 
 -22   4   8        0.00        0.81     19.77 o 
 -21   4   8      133.58      165.95     27.95 o 
 -20   4   8        0.77       18.76     20.27 o 
 -19   4   8       17.52       38.54     20.51 o 
 -18   4   8     2484.40     2128.26     60.34 o 
 -17   4   8      220.93      243.40     26.62 o 
 -16   4   8     9286.53     8495.82    154.26 o 
 -15   4   8        3.53       -4.56     14.97 o 
 -14   4   8       63.12      100.96     17.64 o 
 -13   4   8      105.50      100.13     17.56 o 
 -12   4   8     3618.33     3282.54     71.52 o 
 -11   4   8     2281.69     2124.29     43.74 o 
 -10   4   8     4293.51     4462.16     73.48 o 
  -9   4   8       68.20       70.49     12.32 o 
  -8   4   8     2983.20     2976.97     53.25 o 
  -7   4   8     3398.71     3405.58     60.63 o 
  -6   4   8      665.13      643.71     21.80 o 
  -5   4   8      216.55      309.79     16.00 o 
  -4   4   8       25.04       32.47      9.87 o 
  -3   4   8       62.99       95.42     11.61 o 
  -2   4   8     1001.17      973.99     27.03 o 
  -1   4   8      566.52      562.00     22.50 o 
   0   4   8        0.09       -0.88      8.58 o 
   1   4   8       79.90      122.89     12.22 o 
   2   4   8        6.86       -3.20      8.96 o 
   3   4   8     3031.74     3044.72     53.52 o 
   4   4   8       55.51       50.57     13.44 o 
   5   4   8       43.60       64.78     13.73 o 
   6   4   8       25.99       46.70     14.99 o 
   7   4   8       24.21       13.21     14.10 o 
   8   4   8       67.09       49.86     15.08 o 
   9   4   8      564.60      530.77     27.69 o 
  10   4   8      320.44      335.52     27.01 o 
  11   4   8        2.81       -7.33     21.35 o 
  12   4   8       25.62       55.42     20.28 o 
  13   4   8      150.36      197.82     21.70 o 
  14   4   8       63.42       66.74     26.78 o 
  15   4   8      380.61      355.31     30.20 o 
  16   4   8        0.63       -6.18     17.40 o 
  17   4   8       36.11       11.40     20.09 o 
  18   4   8        5.44       50.76     27.92 o 
  19   4   8      172.58      284.54     36.98 o 
 -23   5   8      170.98      161.15     32.77 o 
 -22   5   8      108.22      158.21     31.94 o 
 -21   5   8      104.83       97.38     37.95 o 
 -20   5   8        0.42       15.29     24.96 o 
 -19   5   8      223.17      267.36     35.40 o 
 -18   5   8      324.47      284.25     31.97 o 
 -17   5   8       13.41       53.20     20.74 o 
 -16   5   8       54.14       45.58     21.18 o 
 -15   5   8     1256.74     1237.00     45.22 o 
 -14   5   8        0.00      -12.29     15.87 o 
 -13   5   8     5948.13     5396.81    106.22 o 
 -12   5   8      592.14      648.67     32.81 o 
 -11   5   8     2499.70     2405.01     53.93 o 
 -10   5   8      171.78      152.02     18.50 o 
  -9   5   8      450.34      444.00     24.55 o 
  -8   5   8       95.10      124.57     17.38 o 
  -7   5   8     2413.82     2496.55     53.25 o 
  -6   5   8       61.38       75.81     15.12 o 
  -5   5   8       75.45       95.42     15.45 o 
  -4   5   8     2228.24     2039.32     45.66 o 
  -3   5   8        7.01       18.47     12.31 o 
  -2   5   8     2805.05     2819.38     56.15 o 
  -1   5   8       42.52       69.69     14.13 o 
   0   5   8        0.01        7.05     12.15 o 
   1   5   8     2043.79     1877.03     68.71 o 
   2   5   8      107.67      101.10     14.81 o 
   3   5   8       88.21       94.13     13.59 o 
   4   5   8      643.51      633.44     36.52 o 
   5   5   8      155.75      178.03     28.32 o 
   6   5   8        3.17       -6.25     14.92 o 
   7   5   8       90.08      103.70     19.39 o 
   8   5   8      265.04      244.79     24.88 o 
   9   5   8      889.52      924.15     40.28 o 
  10   5   8       42.20       44.15     18.45 o 
  11   5   8       16.68       14.93     16.59 o 
  12   5   8      141.34      117.48     22.12 o 
  13   5   8      230.54      199.26     24.26 o 
  14   5   8      378.80      383.82     34.67 o 
  15   5   8      142.16      125.42     25.95 o 
  16   5   8        1.45      -10.08     20.24 o 
  17   5   8       16.35       74.77     31.50 o 
  18   5   8        0.62       73.23     33.20 o 
 -22   6   8      185.83      224.13     44.19 o 
 -21   6   8       94.72      167.88     33.16 o 
 -20   6   8       16.86       75.30     26.52 o 
 -19   6   8       73.30       90.38     27.92 o 
 -18   6   8      166.06      215.87     34.57 o 
 -17   6   8        0.01       14.42     18.83 o 
 -16   6   8       80.51      113.81     22.28 o 
 -15   6   8       71.87       79.28     21.58 o 
 -14   6   8      731.81      756.01     56.93 o 
 -13   6   8       85.31      115.73     22.14 o 
 -12   6   8      927.08     1042.62     42.79 o 
 -11   6   8      257.75      293.26     24.19 o 
 -10   6   8     1137.63     1106.68     38.52 o 
  -9   6   8      894.11      802.01     33.81 o 
  -8   6   8      555.54      561.36     29.03 o 
  -7   6   8      763.44      810.96     37.38 o 
  -6   6   8       51.32       79.81     19.21 o 
  -5   6   8      791.79      767.40     37.88 o 
  -4   6   8      104.25      100.20     20.28 o 
  -3   6   8        0.27      -22.79     15.19 o 
  -2   6   8       93.95      106.78     20.80 o 
  -1   6   8     3682.22     3360.97     81.74 o 
   0   6   8       32.56       41.77     22.00 o 
   1   6   8     2847.96     2456.84     67.92 o 
   2   6   8      105.17       92.94     22.74 o 
   3   6   8      256.31      238.59     26.72 o 
   4   6   8      749.66      738.78     46.35 o 
   5   6   8      138.33      158.84     28.45 o 
   6   6   8     1368.45     1283.06     58.55 o 
   7   6   8       17.64       32.59     22.22 o 
   8   6   8      217.24      169.38     29.68 o 
   9   6   8        0.00       -9.28     20.10 o 
  10   6   8       16.30       15.45     22.10 o 
  11   6   8       24.39       14.54     22.98 o 
  12   6   8      206.14      182.83     31.33 o 
  13   6   8       96.68       98.60     34.71 o 
  14   6   8       68.46       59.23     26.09 o 
  15   6   8       45.19      104.11     30.01 o 
  16   6   8       12.73       68.68     40.86 o 
 -20   7   8      106.96      113.55    154.62 o 
 -19   7   8       15.02       54.91     66.48 o 
 -18   7   8        4.10       47.13     36.03 o 
 -17   7   8        1.62      -16.12     36.03 o 
 -16   7   8       50.00       64.04     46.86 o 
 -15   7   8       13.16       37.01     23.66 o 
 -14   7   8       23.29       27.58     29.90 o 
 -13   7   8       48.63       97.90     26.97 o 
 -12   7   8      172.66      181.69     33.92 o 
 -11   7   8       62.00       48.19     24.38 o 
 -10   7   8      354.46      377.21     34.25 o 
  -9   7   8      462.33      537.15     38.89 o 
  -8   7   8     1893.70     1584.33     57.31 o 
  -7   7   8      184.99      264.43     30.80 o 
  -6   7   8       33.42       41.27     21.69 o 
  -5   7   8     1141.97     1008.30     49.36 o 
  -4   7   8       23.76       43.06     21.04 o 
  -3   7   8      653.89      590.29     52.91 o 
  -2   7   8       35.39       36.00     24.45 o 
  -1   7   8      166.51      181.84     26.92 o 
   0   7   8       40.00       42.12     21.49 o 
   1   7   8      465.71      445.96     35.45 o 
   2   7   8       15.68       65.23     21.93 o 
   3   7   8        0.00       -6.94     27.67 o 
   4   7   8      299.17      272.84     35.51 o 
   5   7   8       21.87       37.09     24.96 o 
   6   7   8      201.00      213.68     33.40 o 
   7   7   8      883.89      834.08     54.02 o 
   8   7   8       77.11      249.72     79.45 o 
   9   7   8        8.24       54.29     25.23 o 
  10   7   8       42.98       55.41     25.34 o 
  11   7   8       61.39       60.39     26.36 o 
  12   7   8       36.04       62.88     25.36 o 
  13   7   8      173.74      189.52     41.25 o 
  14   7   8        2.13       69.52     27.91 o 
 -17   8   8        1.44       53.41     40.05 o 
 -16   8   8        9.01      149.97     53.57 o 
 -15   8   8        2.20      117.72     33.20 o 
 -14   8   8       34.70       99.70     31.47 o 
 -13   8   8       12.06        9.23     36.15 o 
 -12   8   8       75.87      174.37     32.25 o 
 -11   8   8       73.93      107.04     29.49 o 
 -10   8   8       12.33       66.72     23.06 o 
  -9   8   8       67.08       63.82     24.31 o 
  -8   8   8      730.99      719.00     46.42 o 
  -7   8   8      696.48      615.55     43.89 o 
  -6   8   8       24.64        3.13     21.27 o 
  -5   8   8      865.50      823.23     48.16 o 
  -4   8   8      450.32      433.04     37.75 o 
  -3   8   8      130.21      159.59     33.16 o 
  -2   8   8      528.18      486.00     45.18 o 
  -1   8   8       43.35       21.65     22.29 o 
   0   8   8        0.07       -2.85     21.65 o 
   1   8   8        7.50        9.67     21.27 o 
   2   8   8       56.92      100.16     31.18 o 
   3   8   8       21.50      111.59     62.04 o 
   4   8   8       10.15       43.87     37.21 o 
   5   8   8       91.29       83.25     28.31 o 
   6   8   8       40.00       66.64     27.62 o 
   7   8   8      119.48      147.23     31.03 o 
   8   8   8      395.03      397.02     43.16 o 
   9   8   8      213.57      183.94     42.39 o 
  10   8   8       71.33      115.92     29.08 o 
  11   8   8      256.63      240.98     38.32 o 
  12   8   8      229.82      298.41     39.71 o 
 -13   9   8        0.10       36.86     28.13 o 
 -12   9   8      134.37      230.95     36.77 o 
 -11   9   8      125.23      151.59     33.92 o 
 -10   9   8       75.15       95.05     37.05 o 
  -9   9   8       94.41      191.09     32.23 o 
  -8   9   8       16.30       62.79     37.63 o 
  -7   9   8        4.51       77.87     31.18 o 
  -6   9   8       42.47       22.60     24.50 o 
  -5   9   8        2.70       54.07     23.63 o 
  -4   9   8      123.15      114.26     29.36 o 
  -3   9   8        2.47       45.73     28.69 o 
  -2   9   8       13.04       49.84     27.36 o 
  -1   9   8       10.70       30.58     28.45 o 
   0   9   8       16.97       -3.55     22.16 o 
   1   9   8       41.56       92.34     31.62 o 
   2   9   8        0.06       76.28     29.38 o 
   3   9   8       32.43       80.83     30.63 o 
   4   9   8        0.03       44.14     28.43 o 
   5   9   8       21.71       17.85     25.20 o 
   6   9   8       72.77      144.90     33.96 o 
   7   9   8       46.89       92.34     29.68 o 
   8   9   8        1.81       95.57     32.67 o 
  -5  10   8        8.54       79.86     26.06 o 
  -4  10   8       37.47      177.10     32.27 o 
  -3  10   8       16.66       74.67     28.40 o 
  -2  10   8       13.24       40.31     25.73 o 
  -1  10   8       39.60      133.05     47.63 o 
   0  10   8      107.99      132.07     35.78 o 
 -25   0   9      218.70      233.35     52.34 o 
 -23   0   9       96.34      119.11     33.20 o 
 -21   0   9      240.63      234.33     35.90 o 
 -19   0   9      547.88      553.73     75.85 o 
 -17   0   9        0.02      -32.31     21.54 o 
 -15   0   9       91.40      105.70     25.55 o 
 -13   0   9       74.47       46.00     20.01 o 
 -11   0   9      661.66      749.56     40.82 o 
  -9   0   9       19.66       35.68     12.22 o 
  -7   0   9       34.88       34.07     11.38 o 
  -5   0   9     1715.52     1455.04     59.40 o 
  -3   0   9     7225.06     6635.98    130.44 o 
  -1   0   9     7883.30     7004.32    137.38 o 
   1   0   9      198.77      193.65     17.07 o 
   3   0   9     7889.80     8430.45    337.88 o 
   5   0   9     3302.96     3716.88     94.40 o 
   7   0   9      635.31      627.41     29.90 o 
   9   0   9      660.98      592.19     42.07 o 
  11   0   9     4417.15     3608.30    109.02 o 
  13   0   9     1107.77      894.89     55.39 o 
  15   0   9        0.28        9.03     22.57 o 
  17   0   9      506.40      459.67     48.14 o 
  19   0   9       65.49       97.84     47.93 o 
  21   0   9      437.35      346.95     60.76 o 
 -26   1   9        1.77       36.20     31.51 o 
 -25   1   9      103.29      126.95     31.40 o 
 -24   1   9       36.69       66.84     30.11 o 
 -23   1   9       18.05       47.17     23.11 o 
 -22   1   9        0.03       26.82     18.18 o 
 -21   1   9       16.23       46.32     18.77 o 
 -20   1   9        2.27       -1.24     16.36 o 
 -19   1   9        2.10       -0.51     16.13 o 
 -18   1   9       14.11        4.26     15.94 o 
 -17   1   9        5.69        8.66     15.04 o 
 -16   1   9       36.85       43.45     16.83 o 
 -15   1   9      257.62      197.62     20.23 o 
 -14   1   9       46.63       45.21     13.96 o 
 -13   1   9       32.97       26.99     12.48 o 
 -12   1   9        0.00       -3.03      9.15 o 
 -11   1   9      166.50      174.76     15.34 o 
 -10   1   9      183.55      213.58     14.97 o 
  -9   1   9       74.78      100.31      9.32 o 
  -8   1   9        1.02       12.67      8.46 o 
  -7   1   9      118.01      148.67     10.70 o 
  -6   1   9       10.37        8.83      7.74 o 
  -5   1   9      166.28      169.37     10.88 o 
  -4   1   9      124.99      134.91      9.93 o 
  -3   1   9        0.60       -4.52      6.19 o 
  -2   1   9      386.64      399.63     13.71 o 
  -1   1   9      764.20      722.43     18.37 o 
   0   1   9       59.43       65.92      8.11 o 
   1   1   9       25.55       20.81      7.92 o 
   2   1   9      151.08      143.33     10.46 o 
   3   1   9      803.38      786.82     20.76 o 
   4   1   9      856.34      795.34     21.14 o 
   5   1   9        4.66        6.90      9.36 o 
   6   1   9      337.99      358.61     23.28 o 
   7   1   9       11.22      -14.76      9.84 o 
   8   1   9      751.05      803.69     32.99 o 
   9   1   9      374.02      410.90     26.91 o 
  10   1   9      480.15      451.92     27.65 o 
  11   1   9     1517.20     1493.07     44.77 o 
  12   1   9       50.25       29.90     16.20 o 
  13   1   9       25.87       32.32     16.75 o 
  14   1   9        5.92      -17.35     15.47 o 
  15   1   9       12.10       13.68     17.45 o 
  16   1   9      161.08      140.33     22.88 o 
  17   1   9       30.03       89.70     21.79 o 
  18   1   9      215.33      188.49     26.28 o 
  19   1   9      350.84      356.26     40.31 o 
  20   1   9        8.09       65.28     26.78 o 
 -26   2   9      122.89      187.54     35.36 o 
 -25   2   9       13.94       52.29     24.33 o 
 -24   2   9      340.54      397.55     42.50 o 
 -23   2   9        0.02       73.69     27.78 o 
 -22   2   9        0.01       -6.60     18.87 o 
 -21   2   9       24.63       33.15     21.20 o 
 -20   2   9       16.50       31.35     18.21 o 
 -19   2   9      412.29      427.92     31.53 o 
 -18   2   9      522.31      523.66     32.44 o 
 -17   2   9        1.49       12.69     15.77 o 
 -16   2   9      127.29      150.37     19.93 o 
 -15   2   9        0.30       16.80     14.03 o 
 -14   2   9      289.60      278.06     22.91 o 
 -13   2   9       82.01      112.95     15.95 o 
 -12   2   9      375.09      348.85     19.45 o 
 -11   2   9       96.78      123.55     11.27 o 
 -10   2   9      383.72      381.78     16.49 o 
  -9   2   9       99.36      117.69     11.98 o 
  -8   2   9      189.04      221.49     13.38 o 
  -7   2   9       64.05       73.47      9.97 o 
  -6   2   9      242.44      235.39     12.99 o 
  -5   2   9     2571.25     2408.39     37.60 o 
  -4   2   9     1183.58     1115.74     32.25 o 
  -3   2   9     4461.59     4495.76     74.01 o 
  -2   2   9      861.48      862.96     33.92 o 
  -1   2   9      471.85      565.56     20.40 o 
   0   2   9       15.35       25.89      9.06 o 
   1   2   9      619.71      613.46     18.64 o 
   2   2   9        0.25        4.04      7.51 o 
   3   2   9       88.71       76.61      9.32 o 
   4   2   9     1236.83     1264.79     29.53 o 
   5   2   9        6.17       13.10      9.71 o 
   6   2   9       57.73       68.68     12.77 o 
   7   2   9      566.00      575.77     24.59 o 
   8   2   9        2.07        0.43     14.06 o 
   9   2   9      164.23      163.50     17.51 o 
  10   2   9       13.07       24.66     18.23 o 
  11   2   9       71.37       81.77     17.92 o 
  12   2   9      262.60      292.57     25.45 o 
  13   2   9      276.42      269.52     25.17 o 
  14   2   9       42.03       36.86     17.17 o 
  15   2   9      239.36      268.03     26.21 o 
  16   2   9      181.38      201.13     24.99 o 
  17   2   9       61.92       74.15     20.59 o 
  18   2   9      215.02      201.52     29.40 o 
  19   2   9        0.22       42.10     23.31 o 
  20   2   9       99.42      155.68     32.84 o 
 -25   3   9        8.85       44.12     23.77 o 
 -24   3   9       58.47       34.24     23.04 o 
 -23   3   9      584.43      515.42     48.34 o 
 -22   3   9      174.40      161.84     39.38 o 
 -21   3   9        0.01      -10.29     26.39 o 
 -20   3   9      181.60      171.32     25.03 o 
 -19   3   9      240.38      303.72     28.03 o 
 -18   3   9      946.57      950.58     49.91 o 
 -17   3   9      261.79      249.95     25.35 o 
 -16   3   9        7.69        4.93     14.88 o 
 -15   3   9      300.86      305.59     25.31 o 
 -14   3   9      442.08      414.45     24.15 o 
 -13   3   9       60.47       56.36     14.52 o 
 -12   3   9      251.66      273.57     19.82 o 
 -11   3   9        0.37        0.64     10.16 o 
 -10   3   9      612.48      640.94     22.71 o 
  -9   3   9       35.79       31.18     10.68 o 
  -8   3   9      147.75      144.14     13.12 o 
  -7   3   9      644.39      713.42     21.84 o 
  -6   3   9      334.18      402.90     16.83 o 
  -5   3   9        0.24        3.83      8.75 o 
  -4   3   9      679.29      768.65     22.01 o 
  -3   3   9      400.61      543.03     21.48 o 
  -2   3   9      250.07      268.40     16.92 o 
  -1   3   9      103.81      138.94     13.84 o 
   0   3   9      248.57      264.48     13.37 o 
   1   3   9        5.24       -0.11      7.90 o 
   2   3   9       12.01       27.40     10.88 o 
   3   3   9      702.44      646.58     21.00 o 
   4   3   9       64.53       43.92     10.42 o 
   5   3   9       55.50       73.21     12.91 o 
   6   3   9      417.46      550.37     24.31 o 
   7   3   9      256.82      296.25     29.72 o 
   8   3   9       88.74      145.64     17.03 o 
   9   3   9      156.09      281.55     48.88 o 
  10   3   9        1.55       11.01     14.49 o 
  11   3   9      888.28      901.56     37.07 o 
  12   3   9      432.71      395.35     29.13 o 
  13   3   9      126.62      133.51     21.05 o 
  14   3   9       35.65       55.47     26.74 o 
  15   3   9        0.01        6.25     17.03 o 
  16   3   9        0.49        4.96     18.06 o 
  17   3   9      107.05      160.06     30.19 o 
  18   3   9      146.08      171.92     27.34 o 
  19   3   9        3.22       41.78     24.03 o 
 -24   4   9       17.50       78.79     28.43 o 
 -23   4   9       37.29       63.01     29.18 o 
 -22   4   9        6.87       13.29     20.76 o 
 -21   4   9       35.74       15.44     22.07 o 
 -20   4   9        1.99       33.48     21.43 o 
 -19   4   9       41.92       37.08     19.56 o 
 -18   4   9      283.74      265.04     27.41 o 
 -17   4   9     4986.79     4314.25    122.62 o 
 -16   4   9      345.57      331.66     28.89 o 
 -15   4   9      310.61      342.39     25.20 o 
 -14   4   9      767.99      679.43     31.04 o 
 -13   4   9       17.03        8.52     13.50 o 
 -12   4   9       47.48       42.99     14.80 o 
 -11   4   9      178.83      162.12     15.96 o 
 -10   4   9      191.26      236.70     17.44 o 
  -9   4   9        4.06        6.09     10.08 o 
  -8   4   9     1415.29     1318.93     39.30 o 
  -7   4   9     1098.71     1077.32     30.97 o 
  -6   4   9      404.82      435.77     18.77 o 
  -5   4   9       24.92       30.70     11.69 o 
  -4   4   9        0.00        1.92      8.98 o 
  -3   4   9      876.41      841.62     23.70 o 
  -2   4   9      190.00      283.05     15.05 o 
  -1   4   9       16.51       44.16     10.57 o 
   0   4   9      795.46      705.31     22.02 o 
   1   4   9       90.13       88.42     11.44 o 
   2   4   9     1949.04     1831.03     37.84 o 
   3   4   9     3144.99     2873.64     51.95 o 
   4   4   9     1794.53     1652.94     36.24 o 
   5   4   9      699.68      665.09     26.80 o 
   6   4   9      140.33      132.31     17.09 o 
   7   4   9      345.93      395.77     23.93 o 
   8   4   9      262.79      262.11     24.56 o 
   9   4   9      209.32      193.44     21.22 o 
  10   4   9       17.68       31.58     15.32 o 
  11   4   9      155.53      156.42     20.03 o 
  12   4   9       55.24       35.86     20.70 o 
  13   4   9        0.20       15.59     21.97 o 
  14   4   9       86.50       79.95     26.15 o 
  15   4   9      373.57      395.31     35.86 o 
  16   4   9        0.09       25.16     21.59 o 
  17   4   9       18.11       45.17     26.89 o 
  18   4   9        3.04       59.51     34.81 o 
  19   4   9        0.00       42.56     38.38 o 
 -23   5   9        5.67       50.17     25.66 o 
 -22   5   9       47.26       66.97     27.00 o 
 -21   5   9        0.12       68.10     36.60 o 
 -20   5   9       45.10       -6.56     24.67 o 
 -19   5   9       11.96        1.83     22.29 o 
 -18   5   9       21.79       38.64     22.16 o 
 -17   5   9      115.35      132.35     25.60 o 
 -16   5   9       84.60       51.27     41.88 o 
 -15   5   9       47.10       26.33     18.38 o 
 -14   5   9       84.30       80.08     19.71 o 
 -13   5   9       70.97       48.79     20.41 o 
 -12   5   9      389.86      357.02     29.06 o 
 -11   5   9      147.10      126.96     18.65 o 
 -10   5   9      688.77      739.28     30.78 o 
  -9   5   9       52.24       62.73     15.82 o 
  -8   5   9      260.96      220.55     19.79 o 
  -7   5   9       60.80       59.45     14.51 o 
  -6   5   9       11.03       18.17     13.06 o 
  -5   5   9      163.29      160.57     20.48 o 
  -4   5   9        8.89        0.81     14.73 o 
  -3   5   9      567.17      565.96     32.29 o 
  -2   5   9      992.17      903.92     42.87 o 
  -1   5   9        7.91        6.41     13.83 o 
   0   5   9     3014.65     2861.98     64.44 o 
   1   5   9      985.20      940.98     36.88 o 
   2   5   9      534.58      508.80     30.87 o 
   3   5   9      108.17      110.99     15.92 o 
   4   5   9      243.24      263.77     23.10 o 
   5   5   9      133.90      125.34     18.77 o 
   6   5   9      535.48      540.22     31.08 o 
   7   5   9        0.60       15.52     16.92 o 
   8   5   9      154.24      198.60     23.75 o 
   9   5   9      917.44      893.60     40.29 o 
  10   5   9     2548.13     2206.48     66.85 o 
  11   5   9        6.12       24.12     16.96 o 
  12   5   9        6.84       54.12     18.50 o 
  13   5   9       19.79        7.55     17.29 o 
  14   5   9       72.70      117.76     25.10 o 
  15   5   9        0.74       32.50     22.23 o 
  16   5   9       19.85       35.32     21.21 o 
  17   5   9        2.76       62.85     27.02 o 
 -22   6   9        0.00       52.43     28.91 o 
 -21   6   9        0.93       42.98     27.42 o 
 -20   6   9        0.00       66.41     26.09 o 
 -19   6   9        3.50       -2.36     23.85 o 
 -18   6   9        0.19       26.46     23.85 o 
 -17   6   9       25.93       40.16     21.54 o 
 -16   6   9       11.28       16.02     19.28 o 
 -15   6   9        0.06        3.07     16.84 o 
 -14   6   9       17.25       21.94     18.17 o 
 -13   6   9      662.02      628.08     40.22 o 
 -12   6   9      102.35      112.41     23.56 o 
 -11   6   9        3.85       25.38     19.95 o 
 -10   6   9     1096.67      966.34     43.79 o 
  -9   6   9       63.12       45.95     19.39 o 
  -8   6   9      728.07      744.78     37.34 o 
  -7   6   9       25.58       42.20     18.60 o 
  -6   6   9       17.51       19.36     17.30 o 
  -5   6   9      748.41      675.26     34.63 o 
  -4   6   9      393.25      371.45     29.16 o 
  -3   6   9       32.63       55.04     18.65 o 
  -2   6   9      369.43      452.45     30.39 o 
  -1   6   9      671.91      739.25     38.49 o 
   0   6   9      353.65      331.62     26.81 o 
   1   6   9      912.59      970.19     39.91 o 
   2   6   9       62.98       62.93     21.37 o 
   3   6   9      859.44      751.59     52.67 o 
   4   6   9     1095.80     1095.37     55.66 o 
   5   6   9      528.58      510.98     41.18 o 
   6   6   9      418.84      383.76     38.47 o 
   7   6   9     1006.76      969.35     68.29 o 
   8   6   9      138.27      118.32     28.45 o 
   9   6   9        4.20       50.24     25.44 o 
  10   6   9      215.38      166.13     35.51 o 
  11   6   9        8.98        8.96     28.03 o 
  12   6   9        0.13        0.01     29.02 o 
  13   6   9       12.37       40.41     24.48 o 
  14   6   9       26.74       58.47     41.75 o 
  15   6   9        6.71       55.66     35.63 o 
  16   6   9       29.14       54.49     40.05 o 
 -20   7   9        8.12      197.12     50.15 o 
 -19   7   9       64.67       61.40     68.03 o 
 -18   7   9        3.71       51.82     39.36 o 
 -17   7   9        0.06      -25.38     36.41 o 
 -16   7   9        2.87       58.91     25.75 o 
 -15   7   9       32.88       43.29     25.94 o 
 -14   7   9       44.95       91.78     27.36 o 
 -13   7   9        4.65       10.70     23.22 o 
 -12   7   9       20.25       43.93     25.02 o 
 -11   7   9      231.66      256.33     35.78 o 
 -10   7   9      129.46      145.46     27.00 o 
  -9   7   9      155.02      139.45     27.24 o 
  -8   7   9     1557.62     1529.44     58.21 o 
  -7   7   9       27.56       13.56     20.63 o 
  -6   7   9      361.47      397.44     34.90 o 
  -5   7   9      261.99      304.32     32.10 o 
  -4   7   9       33.68       48.80     21.43 o 
  -3   7   9      618.18      592.75     40.42 o 
  -2   7   9      317.31      345.51     32.96 o 
  -1   7   9       84.17       45.70     22.11 o 
   0   7   9     1001.19      975.88     47.99 o 
   1   7   9     1195.87     1098.14     58.17 o 
   2   7   9        2.92      -12.29     22.94 o 
   3   7   9       21.59       14.36     23.78 o 
   4   7   9      561.04      527.34     44.67 o 
   5   7   9       65.91       86.46     33.51 o 
   6   7   9       66.25       79.51     26.73 o 
   7   7   9      106.45       97.60     37.05 o 
   8   7   9      262.09      230.45     33.66 o 
   9   7   9        8.95        6.63     35.71 o 
  10   7   9      340.49      311.68     37.63 o 
  11   7   9       12.66       27.70     27.19 o 
  12   7   9      134.39      191.59     31.55 o 
  13   7   9        0.14       47.08     27.77 o 
  14   7   9       21.33       89.82     30.46 o 
 -17   8   9       48.59      111.40     46.67 o 
 -16   8   9        6.29       70.54     33.10 o 
 -15   8   9       26.26      132.09     31.73 o 
 -14   8   9       15.31       84.70     27.25 o 
 -13   8   9       67.55      143.34     31.55 o 
 -12   8   9       46.37       91.98     26.58 o 
 -11   8   9        3.77       35.12     26.22 o 
 -10   8   9        8.61       37.46     27.02 o 
  -9   8   9       27.84       35.67     22.04 o 
  -8   8   9      356.31      339.88     34.84 o 
  -7   8   9      198.08      222.24     30.46 o 
  -6   8   9      358.34      363.28     35.86 o 
  -5   8   9      360.15      371.12     43.30 o 
  -4   8   9      310.23      274.95     33.91 o 
  -3   8   9      611.77      573.26     42.76 o 
  -2   8   9      271.39      270.12     36.91 o 
  -1   8   9      134.59      133.61     26.41 o 
   0   8   9       17.23       -8.98     20.38 o 
   1   8   9      192.97      196.82     33.96 o 
   2   8   9      161.44      194.48     33.80 o 
   3   8   9       63.45       96.61     29.25 o 
   4   8   9      120.70      117.48     30.46 o 
   5   8   9       37.71       34.38     34.81 o 
   6   8   9      393.66      393.35     42.85 o 
   7   8   9       36.07      108.07     29.49 o 
   8   8   9      282.28      339.42     41.27 o 
   9   8   9        0.36       94.07     28.45 o 
  10   8   9      115.47      106.20     38.38 o 
  11   8   9       75.96      204.18     56.68 o 
 -13   9   9        0.33       88.00     31.18 o 
 -12   9   9      148.02      250.84     37.76 o 
 -11   9   9       56.75      115.62     31.55 o 
 -10   9   9        0.34       85.61     31.97 o 
  -9   9   9       64.41       88.47     25.62 o 
  -8   9   9        5.28       92.09     25.26 o 
  -7   9   9        0.01       53.26     25.38 o 
  -6   9   9       35.30      105.34     27.05 o 
  -5   9   9       18.47       59.12     24.52 o 
  -4   9   9      154.02      194.74     30.80 o 
  -3   9   9        9.40       59.19     24.32 o 
  -2   9   9        0.09       52.09     24.31 o 
  -1   9   9       18.32       24.33     24.17 o 
   0   9   9      198.29      201.60     37.61 o 
   1   9   9      624.82      645.80     55.57 o 
   2   9   9      221.25      198.69     36.31 o 
   3   9   9       30.33       57.20     28.84 o 
   4   9   9        8.29       45.53     35.26 o 
   5   9   9        3.52       86.70     30.15 o 
   6   9   9       11.98      134.81     33.89 o 
   7   9   9       93.21      183.92     35.72 o 
 -26   0  10      571.56      634.45     75.22 o 
 -24   0  10       62.42      130.98     33.83 o 
 -22   0  10       81.77       89.16     30.25 o 
 -20   0  10      803.80      824.23     56.96 o 
 -18   0  10        0.63        7.56     29.46 o 
 -16   0  10     1333.29     1215.56     56.97 o 
 -14   0  10      644.62      587.43     41.31 o 
 -12   0  10     2465.15     2584.67     81.11 o 
 -10   0  10        0.03       -4.14     17.85 o 
  -8   0  10       63.02       71.70     15.45 o 
  -6   0  10      456.42      455.47     31.24 o 
  -4   0  10      103.95      101.10     14.03 o 
  -2   0  10      623.54      565.52     35.37 o 
   0   0  10     6004.65     5929.56    120.80 o 
   2   0  10    10468.73    10634.87    205.54 o 
   4   0  10      146.30      139.11     16.93 o 
   6   0  10      221.20      223.20     26.84 o 
   8   0  10        2.30       11.85     18.63 o 
  10   0  10      233.96      251.91     32.62 o 
  12   0  10     1199.67     1184.85     59.37 o 
  14   0  10      296.81      408.23     48.09 o 
  16   0  10      249.68      306.87     42.05 o 
  18   0  10       30.65       20.29     26.66 o 
  20   0  10       74.89      171.80     46.97 o 
 -26   1  10        4.94      120.45     36.15 o 
 -25   1  10       72.13      171.41     38.48 o 
 -24   1  10      114.07      119.72     25.98 o 
 -23   1  10      156.85      111.29     22.78 o 
 -22   1  10      259.14      242.73     30.15 o 
 -21   1  10      110.88      143.29     22.58 o 
 -20   1  10      336.89      283.30     27.23 o 
 -19   1  10       60.19       25.78     17.40 o 
 -18   1  10     4536.97     4104.46     88.78 o 
 -17   1  10      330.94      296.96     25.52 o 
 -16   1  10       88.36       77.58     16.87 o 
 -15   1  10      600.02      544.26     28.87 o 
 -14   1  10      546.85      618.75     29.38 o 
 -13   1  10      160.73      157.00     18.07 o 
 -12   1  10      220.07      264.50     18.37 o 
 -11   1  10       53.71       62.74     11.28 o 
 -10   1  10     2515.93     2429.30     42.56 o 
  -9   1  10     2630.74     2446.84     46.12 o 
  -8   1  10     1365.99     1287.98     27.89 o 
  -7   1  10       19.11       29.45      8.66 o 
  -6   1  10     2829.35     2917.49     47.90 o 
  -5   1  10      611.93      596.52     23.06 o 
  -4   1  10        3.78       15.54      7.05 o 
  -3   1  10       13.86       25.58      7.23 o 
  -2   1  10     2719.38     2915.58     47.07 o 
  -1   1  10     3556.04     3649.93     56.85 o 
   0   1  10     8802.36     9093.66    125.26 o 
   1   1  10      600.93      691.20     22.50 o 
   2   1  10     9719.89     9455.69    131.05 o 
   3   1  10     4572.13     4468.02     68.96 o 
   4   1  10        0.43        1.41      8.21 o 
   5   1  10      272.18      251.40     13.80 o 
   6   1  10        0.28       10.41     10.14 o 
   7   1  10        0.01        9.17     11.33 o 
   8   1  10      309.24      408.99     31.12 o 
   9   1  10      204.12      185.02     20.43 o 
  10   1  10        0.09      -17.48     13.68 o 
  11   1  10       34.17       31.26     16.65 o 
  12   1  10        6.89        3.84     15.64 o 
  13   1  10      117.90       58.83     18.68 o 
  14   1  10       81.95       64.75     19.30 o 
  15   1  10      529.43      591.55     36.90 o 
  16   1  10        0.02        7.14     18.78 o 
  17   1  10       32.67       54.93     20.56 o 
  18   1  10        2.68       47.35     20.68 o 
  19   1  10        6.85       79.40     24.64 o 
  20   1  10       72.61      175.84     35.11 o 
 -26   2  10       14.84       96.51     30.94 o 
 -25   2  10        8.04       58.50     25.33 o 
 -24   2  10        6.93       29.33     25.52 o 
 -23   2  10      301.40      366.34     37.25 o 
 -22   2  10       38.86       12.85     18.95 o 
 -21   2  10      119.34      109.33     21.87 o 
 -20   2  10       41.15       46.38     19.59 o 
 -19   2  10      576.28      557.90     34.90 o 
 -18   2  10      249.28      305.89     32.54 o 
 -17   2  10      247.60      265.24     24.49 o 
 -16   2  10        0.04        1.32     14.71 o 
 -15   2  10       58.13       50.55     16.02 o 
 -14   2  10      160.46      204.86     20.52 o 
 -13   2  10      109.77      151.81     15.90 o 
 -12   2  10      892.71     1033.53     30.35 o 
 -11   2  10     1933.61     1697.34     34.54 o 
 -10   2  10        0.32       11.15      8.86 o 
  -9   2  10      105.68      117.93     11.87 o 
  -8   2  10       12.74        4.41      8.74 o 
  -7   2  10     4580.68     5165.57     77.92 o 
  -6   2  10        0.68       -7.57      7.72 o 
  -5   2  10      255.91      333.98     14.60 o 
  -4   2  10     8876.83     9640.55    144.44 o 
  -3   2  10     5745.78     6161.20     97.48 o 
  -2   2  10     3447.76     3628.51     63.33 o 
  -1   2  10       18.88       10.42      9.46 o 
   0   2  10       16.69       37.29     10.27 o 
   1   2  10     1116.00     1095.51     25.57 o 
   2   2  10       40.33       16.14      8.45 o 
   3   2  10     2399.13     2325.58     42.10 o 
   4   2  10      277.94      243.19     13.72 o 
   5   2  10      430.57      445.17     23.18 o 
   6   2  10      226.21      234.74     17.61 o 
   7   2  10        2.98       20.63     12.34 o 
   8   2  10      139.38      193.15     18.13 o 
   9   2  10      874.09      889.98     39.41 o 
  10   2  10       33.83       38.11     15.62 o 
  11   2  10       24.95       47.36     17.74 o 
  12   2  10      465.60      499.79     31.16 o 
  13   2  10       11.18       10.53     16.05 o 
  14   2  10       80.13      103.87     23.74 o 
  15   2  10        8.23        9.84     17.30 o 
  16   2  10        2.62       37.82     19.93 o 
  17   2  10       28.52       66.03     21.68 o 
  18   2  10      155.20      216.54     31.86 o 
  19   2  10      105.37      106.75     26.33 o 
 -25   3  10       10.41       46.74     24.31 o 
 -24   3  10        6.70       70.07     34.22 o 
 -23   3  10        0.08       17.58     20.71 o 
 -22   3  10        5.08        8.00     20.94 o 
 -21   3  10      143.41      170.47     24.97 o 
 -20   3  10      590.51      664.25     43.57 o 
 -19   3  10        8.89      -17.24     16.17 o 
 -18   3  10     1418.20     1258.01     53.26 o 
 -17   3  10       45.59       66.07     19.86 o 
 -16   3  10     1166.91     1073.57     50.17 o 
 -15   3  10      547.74      534.73     30.68 o 
 -14   3  10       77.20       69.31     15.42 o 
 -13   3  10      810.42      752.37     35.58 o 
 -12   3  10     2289.22     2222.56     49.05 o 
 -11   3  10     3264.03     2952.72     53.52 o 
 -10   3  10     2886.08     2712.48     46.28 o 
  -9   3  10     1657.38     1625.86     34.98 o 
  -8   3  10    13194.81    13122.25    179.77 o 
  -7   3  10       74.55      137.05     12.89 o 
  -6   3  10     1280.44     1273.73     28.70 o 
  -5   3  10     2247.28     2424.29     50.86 o 
  -4   3  10     1292.03     1249.35     31.92 o 
  -3   3  10     4905.80     5027.61     84.34 o 
  -2   3  10      663.33      538.57     22.41 o 
  -1   3  10     5584.21     5654.82     92.91 o 
   0   3  10     2262.02     2187.23     45.19 o 
   1   3  10       42.16       72.16      9.56 o 
   2   3  10     2166.04     2212.01     41.45 o 
   3   3  10      193.58      218.66     13.96 o 
   4   3  10      586.87      597.42     23.97 o 
   5   3  10      788.58      856.23     31.14 o 
   6   3  10      454.67      510.63     24.74 o 
   7   3  10       61.67       43.24     13.57 o 
   8   3  10      867.97      924.53     33.42 o 
   9   3  10        9.24       10.45     14.54 o 
  10   3  10      781.94      864.67     39.29 o 
  11   3  10      894.69      825.99     37.79 o 
  12   3  10      187.61      137.78     23.04 o 
  13   3  10       38.22       61.78     19.46 o 
  14   3  10      196.56      225.18     24.97 o 
  15   3  10       98.48      104.15     26.50 o 
  16   3  10       92.91      111.38     24.18 o 
  17   3  10      123.69      116.20     29.51 o 
  18   3  10       19.01       41.07     27.05 o 
  19   3  10       39.37      103.66     29.13 o 
 -24   4  10      120.47      174.91     34.49 o 
 -23   4  10        0.02       28.60     26.28 o 
 -22   4  10      181.12      178.58     42.91 o 
 -21   4  10        4.29       18.93     21.75 o 
 -20   4  10       74.30      108.88     22.18 o 
 -19   4  10       51.51      101.15     21.20 o 
 -18   4  10      328.04      337.03     29.52 o 
 -17   4  10      331.74      348.35     29.66 o 
 -16   4  10       26.60       26.27     18.72 o 
 -15   4  10     3954.43     3563.16     79.93 o 
 -14   4  10     4522.28     4138.66     79.71 o 
 -13   4  10     3587.69     3206.97     81.50 o 
 -12   4  10       13.53       40.37     14.58 o 
 -11   4  10     1119.70     1026.25     30.11 o 
 -10   4  10     1458.81     1431.12     35.02 o 
  -9   4  10      674.65      728.11     25.35 o 
  -8   4  10     2183.06     2485.90     47.45 o 
  -7   4  10      252.41      321.69     17.77 o 
  -6   4  10        6.29       -5.92     10.05 o 
  -5   4  10       10.52       12.15     10.16 o 
  -4   4  10      349.26      409.04     22.11 o 
  -3   4  10     1116.60     1063.72     31.46 o 
  -2   4  10      817.02      982.39     32.95 o 
  -1   4  10     2181.26     2131.30     46.59 o 
   0   4  10       13.70       40.33     12.10 o 
   1   4  10      325.16      396.35     21.48 o 
   2   4  10      635.49      766.96     33.73 o 
   3   4  10      270.67      263.79     21.70 o 
   4   4  10       19.72       11.86     14.29 o 
   5   4  10      753.96      745.83     34.11 o 
   6   4  10      876.89      876.53     37.30 o 
   7   4  10      109.91      150.00     21.20 o 
   8   4  10      140.72      178.55     22.33 o 
   9   4  10        4.72        4.20     17.98 o 
  10   4  10      389.25      360.24     29.21 o 
  11   4  10       55.14       37.67     17.39 o 
  12   4  10       17.82       13.61     18.70 o 
  13   4  10       71.07       64.31     21.43 o 
  14   4  10      236.99      253.46     30.59 o 
  15   4  10        2.73       39.94     21.87 o 
  16   4  10       92.54       81.87     30.75 o 
  17   4  10       97.63      138.45     36.94 o 
  18   4  10       65.05       78.26     31.41 o 
 -23   5  10       96.09      101.35     29.56 o 
 -22   5  10        1.53       75.69     27.77 o 
 -21   5  10       49.27       88.04     28.12 o 
 -20   5  10       29.09       64.26     26.78 o 
 -19   5  10        5.68       20.25     28.62 o 
 -18   5  10       99.57       73.77     23.66 o 
 -17   5  10      312.51      259.16     30.43 o 
 -16   5  10     2217.70     1840.75     68.57 o 
 -15   5  10        5.11      -15.23     19.39 o 
 -14   5  10      655.59      716.12     36.78 o 
 -13   5  10      303.55      389.52     29.59 o 
 -12   5  10      114.30      134.85     20.55 o 
 -11   5  10      151.42      160.91     20.92 o 
 -10   5  10        0.03       -5.81     15.83 o 
  -9   5  10      932.68      818.77     36.72 o 
  -8   5  10      766.40      685.94     33.54 o 
  -7   5  10       74.64       73.62     17.49 o 
  -6   5  10      336.90      343.95     26.23 o 
  -5   5  10     1415.25     1368.20     43.05 o 
  -4   5  10        0.60        8.73     15.14 o 
  -3   5  10       47.54       76.31     17.69 o 
  -2   5  10     1855.02     1786.04     76.06 o 
  -1   5  10     2046.08     2019.28     52.35 o 
   0   5  10      687.91      682.54     45.18 o 
   1   5  10       70.90       69.93     17.58 o 
   2   5  10       16.20       16.74     18.12 o 
   3   5  10     2624.93     2419.09     66.80 o 
   4   5  10      215.72      208.88     21.90 o 
   5   5  10     1498.23     1371.58     43.58 o 
   6   5  10     1848.46     1622.89     48.61 o 
   7   5  10       53.55       87.91     20.05 o 
   8   5  10      990.75      963.21     42.35 o 
   9   5  10     1581.45     1504.58     49.85 o 
  10   5  10        0.25       15.92     21.90 o 
  11   5  10       42.16       57.26     19.41 o 
  12   5  10       23.54       21.55     18.57 o 
  13   5  10      288.99      268.55     30.53 o 
  14   5  10        3.82       36.69     21.16 o 
  15   5  10        5.96       32.03     23.70 o 
  16   5  10       75.79      114.67     36.21 o 
  17   5  10        0.24       59.15     28.45 o 
 -22   6  10       44.13      121.37     36.79 o 
 -21   6  10      129.77      207.01     42.23 o 
 -20   6  10      153.83      261.55     42.91 o 
 -19   6  10        4.52       92.33     32.51 o 
 -18   6  10       13.66       45.93     26.26 o 
 -17   6  10      191.65      266.40     52.67 o 
 -16   6  10       13.64       26.57     23.78 o 
 -15   6  10      101.72      145.34     27.08 o 
 -14   6  10       65.54      101.80     23.44 o 
 -13   6  10        0.83        2.32     22.34 o 
 -12   6  10      178.20      114.66     24.17 o 
 -11   6  10        2.48       -8.54     18.05 o 
 -10   6  10      109.98      154.14     23.48 o 
  -9   6  10      600.63      515.62     33.48 o 
  -8   6  10     2393.42     2187.72     59.49 o 
  -7   6  10      388.85      426.74     40.57 o 
  -6   6  10      300.58      323.07     36.64 o 
  -5   6  10      206.83      182.15     24.29 o 
  -4   6  10      404.31      387.93     29.16 o 
  -3   6  10      690.50      715.95     40.57 o 
  -2   6  10       14.48       18.83     19.40 o 
  -1   6  10      126.98      111.34     20.55 o 
   0   6  10        0.02       17.05     17.48 o 
   1   6  10       30.91       49.87     18.33 o 
   2   6  10       29.85       61.12     21.66 o 
   3   6  10     1012.51      949.41     71.73 o 
   4   6  10      404.13      397.41     38.22 o 
   5   6  10       56.47       60.78     25.02 o 
   6   6  10      239.30      219.60     39.74 o 
   7   6  10     1469.18     1388.88     73.52 o 
   8   6  10      457.37      382.51     38.42 o 
   9   6  10        3.33       24.23     29.90 o 
  10   6  10       15.49        5.90     36.51 o 
  11   6  10       85.76       93.96     31.51 o 
  12   6  10      101.35      140.13     33.62 o 
  13   6  10       10.56       24.09     44.61 o 
  14   6  10       10.13       18.92     36.98 o 
  15   6  10       29.58       73.13     40.05 o 
 -19   7  10        4.00       61.85     42.26 o 
 -18   7  10       11.09       46.22     41.37 o 
 -17   7  10       50.56       84.77     35.08 o 
 -16   7  10       16.50       -1.30     28.12 o 
 -15   7  10       18.09       65.03     27.51 o 
 -14   7  10       17.05       39.33     25.81 o 
 -13   7  10        0.03       14.66     22.88 o 
 -12   7  10      179.25      137.14     30.00 o 
 -11   7  10      102.77       55.60     25.75 o 
 -10   7  10      743.11      656.19     42.95 o 
  -9   7  10       18.97       24.18     20.37 o 
  -8   7  10      338.59      355.30     37.69 o 
  -7   7  10       80.38      127.75     26.95 o 
  -6   7  10     1131.25     1134.95     67.73 o 
  -5   7  10      410.46      379.53     34.44 o 
  -4   7  10        3.22       17.69     26.99 o 
  -3   7  10       19.60       70.93     21.92 o 
  -2   7  10       18.80       39.03     20.47 o 
  -1   7  10       45.84       74.61     22.88 o 
   0   7  10     1195.98     1135.98     57.32 o 
   1   7  10       25.53       26.68     24.55 o 
   2   7  10       13.20       12.72     23.22 o 
   3   7  10        5.03       12.55     44.19 o 
   4   7  10        3.05      -20.75     21.92 o 
   5   7  10      120.55       98.52     28.07 o 
   6   7  10      857.27      700.81     68.74 o 
   7   7  10        4.99        0.50     22.54 o 
   8   7  10      176.51      179.60     30.38 o 
   9   7  10      130.85       88.24     27.42 o 
  10   7  10       14.86       88.22     33.92 o 
  11   7  10      101.63      178.94     45.53 o 
  12   7  10       83.69       90.59     27.64 o 
  13   7  10       26.27       26.38     26.78 o 
 -17   8  10        9.44       86.88     45.30 o 
 -16   8  10       57.13      112.07     30.99 o 
 -15   8  10       18.23        7.45     29.54 o 
 -14   8  10        1.90       43.99     24.79 o 
 -13   8  10      162.19      226.04     35.72 o 
 -12   8  10        5.77       33.38     25.16 o 
 -11   8  10        3.04       79.44     26.97 o 
 -10   8  10        0.54       25.80     27.02 o 
  -9   8  10       21.12       43.32     24.12 o 
  -8   8  10       11.27       21.07     21.98 o 
  -7   8  10       45.21       82.91     24.45 o 
  -6   8  10      579.30      556.74     42.74 o 
  -5   8  10       41.93       29.90     22.28 o 
  -4   8  10      396.09      355.04     35.80 o 
  -3   8  10      214.37      196.81     30.88 o 
  -2   8  10      212.79      226.46     30.80 o 
  -1   8  10       15.30        9.67     21.24 o 
   0   8  10      219.54      148.71     33.92 o 
   1   8  10      374.68      417.81     43.09 o 
   2   8  10       35.64       51.52     27.22 o 
   3   8  10      300.65      275.70     43.43 o 
   4   8  10      346.22      328.76     40.86 o 
   5   8  10       41.66       70.88     28.89 o 
   6   8  10      127.33      156.58     37.61 o 
   7   8  10        3.81       82.22     41.51 o 
   8   8  10        6.35       89.08     28.13 o 
   9   8  10      143.65      250.22     37.99 o 
  10   8  10       53.67       90.84     31.58 o 
 -12   9  10        4.24      109.94     31.94 o 
 -11   9  10        3.26       11.11     26.06 o 
 -10   9  10      102.70      113.82     31.37 o 
  -9   9  10        8.27       75.79     39.72 o 
  -8   9  10       57.46      104.51     36.12 o 
  -7   9  10       60.20      191.95     29.64 o 
  -6   9  10       84.04      139.97     35.48 o 
  -5   9  10        5.26       87.34     26.99 o 
  -4   9  10       12.85       58.16     30.86 o 
  -3   9  10        1.33       20.87     22.59 o 
  -2   9  10        6.49       32.61     25.33 o 
  -1   9  10        4.73       79.86     31.05 o 
   0   9  10        8.23       26.98     28.45 o 
   1   9  10       28.12       25.23     31.38 o 
   2   9  10        0.00       25.57     52.67 o 
   3   9  10       48.15       87.96     27.33 o 
   4   9  10       37.86      128.73     54.45 o 
   5   9  10       28.34       31.53     29.56 o 
   6   9  10       10.00       27.27     29.89 o 
 -25   0  11      126.83      167.86     37.22 o 
 -23   0  11        9.11       -2.06     26.78 o 
 -21   0  11       71.29       45.64     26.66 o 
 -19   0  11        0.04      -39.36     26.24 o 
 -17   0  11      183.74      186.32     30.35 o 
 -15   0  11      400.96      469.05     40.28 o 
 -13   0  11       35.87       14.75     16.38 o 
 -11   0  11      601.04      562.62     41.50 o 
  -9   0  11       55.31       42.28     13.84 o 
  -7   0  11       73.45       83.04     14.64 o 
  -5   0  11      608.34      501.39     24.49 o 
  -3   0  11     2298.13     2092.71     53.32 o 
  -1   0  11      604.16      553.46     26.29 o 
   1   0  11      423.28      414.29     37.94 o 
   3   0  11     1069.08     1097.03     36.69 o 
   5   0  11      165.70      169.65     19.52 o 
   7   0  11      743.66      711.29     54.68 o 
   9   0  11      536.64      473.54     40.13 o 
  11   0  11        6.80      -27.63     20.83 o 
  13   0  11     1292.49     1161.44     65.60 o 
  15   0  11       16.38       32.15     26.04 o 
  17   0  11      166.00      212.79     37.76 o 
  19   0  11      140.90      117.95     45.30 o 
 -26   1  11      150.83      268.02     37.94 o 
 -25   1  11      173.22      184.11     30.56 o 
 -24   1  11       31.16       26.46     19.13 o 
 -23   1  11        1.50       18.03     18.80 o 
 -22   1  11       10.42       33.53     18.59 o 
 -21   1  11        3.22       -5.22     16.91 o 
 -20   1  11       18.12       -7.96     16.97 o 
 -19   1  11      130.32      131.46     21.35 o 
 -18   1  11       83.79       49.75     23.51 o 
 -17   1  11      318.27      303.63     25.99 o 
 -16   1  11      164.37      130.40     19.70 o 
 -15   1  11      155.72      150.60     19.29 o 
 -14   1  11       70.39       48.02     15.34 o 
 -13   1  11      403.13      335.44     26.62 o 
 -12   1  11       94.96       74.73     12.70 o 
 -11   1  11       16.17       32.44      8.88 o 
 -10   1  11      118.91      130.26     11.42 o 
  -9   1  11      611.30      613.47     19.94 o 
  -8   1  11       90.62      116.88     11.40 o 
  -7   1  11      937.85      808.34     24.87 o 
  -6   1  11       17.55       19.14      8.73 o 
  -5   1  11        4.09       -2.45      7.52 o 
  -4   1  11     1222.45     1186.98     25.70 o 
  -3   1  11     1465.05     1472.03     29.07 o 
  -2   1  11     2316.45     2252.07     39.44 o 
  -1   1  11       15.32       26.90      8.48 o 
   0   1  11       41.89       45.74      9.15 o 
   1   1  11     2197.38     2040.38     58.97 o 
   2   1  11      145.94      167.60     13.73 o 
   3   1  11     1863.15     1733.04     34.74 o 
   4   1  11     1086.92     1082.65     26.74 o 
   5   1  11     4072.56     3860.10     69.15 o 
   6   1  11       75.08       50.97     12.12 o 
   7   1  11      976.47     1062.79     57.54 o 
   8   1  11      249.21      320.60     25.50 o 
   9   1  11      429.94      589.28     37.28 o 
  10   1  11      565.81      540.70     31.19 o 
  11   1  11       13.27       37.43     17.12 o 
  12   1  11      679.56      646.15     35.55 o 
  13   1  11       54.16       17.94     17.21 o 
  14   1  11      320.84      336.19     29.31 o 
  15   1  11      484.79      461.51     33.91 o 
  16   1  11      329.44      369.61     31.39 o 
  17   1  11       15.78       57.91     21.26 o 
  18   1  11        5.21       44.49     21.35 o 
  19   1  11       13.59       46.85     27.88 o 
 -26   2  11        2.13       50.83     24.71 o 
 -25   2  11       13.04       65.25     26.33 o 
 -24   2  11      264.04      267.29     46.83 o 
 -23   2  11      196.19      190.52     26.86 o 
 -22   2  11      335.19      332.45     30.93 o 
 -21   2  11      847.29      789.98     42.30 o 
 -20   2  11       86.86       69.00     19.76 o 
 -19   2  11        1.75       28.37     17.40 o 
 -18   2  11        6.71       -7.20     15.91 o 
 -17   2  11      129.09      133.23     21.22 o 
 -16   2  11       54.12       21.92     15.12 o 
 -15   2  11      123.44      123.21     29.04 o 
 -14   2  11       28.57       19.72     15.14 o 
 -13   2  11       16.13       21.51     12.58 o 
 -12   2  11       66.12       75.70     13.25 o 
 -11   2  11      105.51      108.95     12.22 o 
 -10   2  11      234.60      233.10     14.57 o 
  -9   2  11      108.20      100.23     11.76 o 
  -8   2  11     1123.77     1046.29     28.06 o 
  -7   2  11      853.76      925.34     24.48 o 
  -6   2  11     1466.27     1532.11     39.31 o 
  -5   2  11      398.63      483.14     21.30 o 
  -4   2  11      283.53      305.19     17.83 o 
  -3   2  11     1290.31     1351.01     33.11 o 
  -2   2  11       96.63      116.87     13.80 o 
  -1   2  11      136.20      127.25     13.96 o 
   0   2  11      558.19      557.94     23.34 o 
   1   2  11       18.48        0.10      7.86 o 
   2   2  11      274.89      279.85     14.81 o 
   3   2  11     2741.31     2581.07     46.32 o 
   4   2  11      415.87      415.10     20.68 o 
   5   2  11       77.44      125.60     14.80 o 
   6   2  11       36.60       28.91     12.24 o 
   7   2  11       23.09       23.43     12.40 o 
   8   2  11      229.40      255.99     20.63 o 
   9   2  11       11.89       38.63     16.59 o 
  10   2  11     1744.14     1697.76     52.10 o 
  11   2  11     1741.88     1644.40     53.04 o 
  12   2  11       38.23       55.16     18.55 o 
  13   2  11      305.10      270.79     26.10 o 
  14   2  11       35.42       43.72     18.88 o 
  15   2  11       60.72       71.58     20.59 o 
  16   2  11      302.02      265.44     29.18 o 
  17   2  11       12.32       36.28     20.39 o 
  18   2  11      786.70      821.58     51.52 o 
  19   2  11      159.12      153.48     47.76 o 
 -25   3  11       99.35      163.12     30.65 o 
 -24   3  11       12.55       98.75     27.25 o 
 -23   3  11      156.56      114.82     26.82 o 
 -22   3  11      194.45      162.64     25.54 o 
 -21   3  11      590.22      556.24     36.98 o 
 -20   3  11        3.35       -0.49     17.98 o 
 -19   3  11      144.79      147.27     23.10 o 
 -18   3  11       94.95       51.83     19.85 o 
 -17   3  11     1110.23     1021.46     48.53 o 
 -16   3  11      558.23      508.83     31.72 o 
 -15   3  11       37.25       22.85     25.81 o 
 -14   3  11       29.92       33.73     15.58 o 
 -13   3  11       23.12       52.56     14.00 o 
 -12   3  11      205.10      207.93     19.43 o 
 -11   3  11       52.99       38.91     12.02 o 
 -10   3  11      953.48      921.89     27.65 o 
  -9   3  11     1330.95     1269.67     40.79 o 
  -8   3  11       18.51       11.51      9.98 o 
  -7   3  11      147.51      129.93     12.36 o 
  -6   3  11      332.84      374.97     16.66 o 
  -5   3  11      399.36      377.62     21.48 o 
  -4   3  11       50.62       58.87     13.11 o 
  -3   3  11      169.97      186.36     16.18 o 
  -2   3  11       79.19       74.85     13.23 o 
  -1   3  11      998.78      951.19     28.62 o 
   0   3  11        8.51        5.99     10.76 o 
   1   3  11        1.66       10.48     11.20 o 
   2   3  11       53.20       57.89     12.77 o 
   3   3  11      479.66      514.93     23.37 o 
   4   3  11     1692.47     1612.94     44.59 o 
   5   3  11       71.67       70.85     18.48 o 
   6   3  11        0.71       -8.59     12.82 o 
   7   3  11      399.29      385.00     27.27 o 
   8   3  11       10.77       15.64     14.77 o 
   9   3  11      912.09      912.69     41.79 o 
  10   3  11      542.90      568.98     38.04 o 
  11   3  11      451.45      558.02     38.09 o 
  12   3  11      318.60      295.03     44.09 o 
  13   3  11      506.97      562.33     58.09 o 
  14   3  11      295.42      292.29     35.56 o 
  15   3  11       10.14      -13.29     20.83 o 
  16   3  11       45.18       47.10     22.60 o 
  17   3  11       18.35       48.49     25.46 o 
  18   3  11        4.23       55.22     26.76 o 
 -24   4  11       42.84       58.19     26.76 o 
 -23   4  11       23.94       62.97     29.63 o 
 -22   4  11        3.01        3.66     23.41 o 
 -21   4  11       16.28      -14.08     21.90 o 
 -20   4  11        0.43      -24.30     16.20 o 
 -19   4  11       26.06       17.25     17.87 o 
 -18   4  11        3.49       13.70     16.91 o 
 -17   4  11        7.77      -13.96     16.60 o 
 -16   4  11     1234.18     1212.24     46.69 o 
 -15   4  11      475.91      478.31     37.57 o 
 -14   4  11      125.20      170.74     20.26 o 
 -13   4  11      293.53      278.58     22.75 o 
 -12   4  11      110.34      103.53     17.23 o 
 -11   4  11      374.67      437.08     24.71 o 
 -10   4  11      424.81      453.14     21.77 o 
  -9   4  11      169.82      161.65     15.67 o 
  -8   4  11       14.49       -2.43     12.75 o 
  -7   4  11        9.24        5.07     12.52 o 
  -6   4  11        1.03       -4.87     12.73 o 
  -5   4  11       46.24       47.14     13.55 o 
  -4   4  11       55.28       79.54     14.82 o 
  -3   4  11        8.01        6.16     14.06 o 
  -2   4  11       13.98        8.20     12.05 o 
  -1   4  11      106.33      115.80     15.71 o 
   0   4  11      220.43      231.31     18.98 o 
   1   4  11     1202.03     1183.05     34.37 o 
   2   4  11      151.51      170.71     19.15 o 
   3   4  11      247.81      278.83     22.59 o 
   4   4  11      459.80      446.61     27.46 o 
   5   4  11      262.62      289.15     25.59 o 
   6   4  11      487.17      495.83     32.27 o 
   7   4  11     1060.11     1111.68     48.02 o 
   8   4  11     1145.16     1036.72     42.69 o 
   9   4  11      361.78      352.68     28.54 o 
  10   4  11       16.40       23.54     23.56 o 
  11   4  11      139.49       98.03     21.89 o 
  12   4  11       10.96       52.96     20.56 o 
  13   4  11      817.84      783.46     54.90 o 
  14   4  11       10.69       10.79     21.19 o 
  15   4  11        7.04       48.43     22.30 o 
  16   4  11       78.80      145.32     25.50 o 
  17   4  11      120.45      169.75     29.23 o 
 -23   5  11       65.42       61.90     27.04 o 
 -22   5  11       93.69      178.14     33.16 o 
 -21   5  11       41.03       67.44     28.45 o 
 -20   5  11       46.76       58.90     31.56 o 
 -19   5  11       70.26       56.17     23.41 o 
 -18   5  11      195.64      221.41     29.07 o 
 -17   5  11       52.59       57.52     26.06 o 
 -16   5  11      282.93      320.92     45.53 o 
 -15   5  11      184.20      216.06     29.03 o 
 -14   5  11      543.94      447.18     36.37 o 
 -13   5  11      201.19      190.23     27.32 o 
 -12   5  11       99.10       79.84     22.57 o 
 -11   5  11      656.57      571.78     38.07 o 
 -10   5  11       55.41       52.72     18.50 o 
  -9   5  11      114.77       95.82     19.62 o 
  -8   5  11       32.02       14.48     14.88 o 
  -7   5  11        0.55       11.00     15.82 o 
  -6   5  11       35.31       49.64     16.40 o 
  -5   5  11       26.60       18.90     16.23 o 
  -4   5  11        0.02       11.50     15.77 o 
  -3   5  11      284.34      344.20     26.14 o 
  -2   5  11      748.95      678.62     36.63 o 
  -1   5  11     2496.50     2273.04     56.97 o 
   0   5  11        0.68        6.70     14.92 o 
   1   5  11      244.46      278.42     25.96 o 
   2   5  11     3530.51     3236.64     80.07 o 
   3   5  11        2.66       30.14     18.32 o 
   4   5  11     1956.07     1766.88     56.97 o 
   5   5  11      100.96      126.70     20.74 o 
   6   5  11       24.99       35.06     17.18 o 
   7   5  11      257.93      393.38     65.69 o 
   8   5  11     3956.49     3685.14    149.22 o 
   9   5  11       40.34       33.76     18.24 o 
  10   5  11      106.45      115.69     23.97 o 
  11   5  11       71.36       44.59     19.19 o 
  12   5  11       81.69      141.40     26.99 o 
  13   5  11        5.62       31.29     21.87 o 
  14   5  11        6.92      -32.18     23.63 o 
  15   5  11       80.94      139.74     27.81 o 
  16   5  11      193.22      212.21     30.10 o 
 -21   6  11       20.34       59.83     42.53 o 
 -20   6  11      141.79      215.22     40.01 o 
 -19   6  11      158.12      205.12     35.51 o 
 -18   6  11        3.14       54.51     23.47 o 
 -17   6  11       69.34       69.23     26.89 o 
 -16   6  11      125.61      143.94     33.88 o 
 -15   6  11      292.49      272.53     31.44 o 
 -14   6  11       71.97      101.40     26.53 o 
 -13   6  11       65.28      140.53     26.10 o 
 -12   6  11      352.69      321.45     32.87 o 
 -11   6  11        1.40        9.24     19.88 o 
 -10   6  11       54.63       29.64     20.74 o 
  -9   6  11       70.94       55.86     20.87 o 
  -8   6  11      405.05      371.89     30.70 o 
  -7   6  11      501.13      424.02     31.71 o 
  -6   6  11      351.61      345.25     29.18 o 
  -5   6  11      290.27      278.55     26.44 o 
  -4   6  11       99.41      117.10     21.83 o 
  -3   6  11      165.75      174.46     23.68 o 
  -2   6  11        0.79        2.20     17.11 o 
  -1   6  11       40.56       15.35     17.49 o 
   0   6  11      343.28      264.98     26.05 o 
   1   6  11      281.96      258.36     25.84 o 
   2   6  11     1228.54     1161.46     50.41 o 
   3   6  11       21.00       24.66     20.84 o 
   4   6  11     1685.28     1501.05     55.96 o 
   5   6  11      265.44      256.08     30.10 o 
   6   6  11     1284.52     1244.31     72.60 o 
   7   6  11      191.23      182.09     30.39 o 
   8   6  11      902.47      887.58     63.56 o 
   9   6  11        6.94       13.35     27.21 o 
  10   6  11      112.87      149.83     29.90 o 
  11   6  11       25.46        6.21     35.26 o 
  12   6  11        1.10       49.91     26.79 o 
  13   6  11       85.92      110.84     34.74 o 
  14   6  11       74.78      128.72     36.79 o 
 -19   7  11        3.17       81.09     38.64 o 
 -18   7  11       42.03      111.21     33.10 o 
 -17   7  11        8.55       88.94     33.32 o 
 -16   7  11       10.26       31.47     29.93 o 
 -15   7  11       30.86       50.82     26.33 o 
 -14   7  11        0.22       23.72     24.32 o 
 -13   7  11       50.43      131.29     28.82 o 
 -12   7  11        3.18       -7.30     28.12 o 
 -11   7  11      388.92      393.74     41.70 o 
 -10   7  11     1060.09      870.90     55.97 o 
  -9   7  11      156.40      167.81     27.74 o 
  -8   7  11      187.61      205.89     28.64 o 
  -7   7  11       51.86       61.85     22.14 o 
  -6   7  11       30.64       29.12     20.09 o 
  -5   7  11      235.74      253.92     30.10 o 
  -4   7  11       17.32       10.11     24.04 o 
  -3   7  11      398.25      377.16     34.44 o 
  -2   7  11      743.36      716.13     43.86 o 
  -1   7  11      369.13      287.91     31.97 o 
   0   7  11       77.54       60.90     22.23 o 
   1   7  11        4.35       11.84     21.92 o 
   2   7  11        3.46       20.08     24.96 o 
   3   7  11       88.78       97.34     28.13 o 
   4   7  11        0.01        1.12     24.22 o 
   5   7  11       41.84       87.98     29.13 o 
   6   7  11      302.05      271.68     36.55 o 
   7   7  11      160.35      163.22     39.08 o 
   8   7  11       49.17      105.75     28.60 o 
   9   7  11        0.01       26.92     23.41 o 
  10   7  11      192.02      142.19     40.63 o 
  11   7  11       58.99       58.36     26.67 o 
  12   7  11       45.11      126.65     30.87 o 
 -16   8  11       45.06       86.97     33.55 o 
 -15   8  11       54.17       78.17     28.91 o 
 -14   8  11        3.80       68.39     27.42 o 
 -13   8  11       63.95       68.01     51.78 o 
 -12   8  11        4.87       80.04     27.25 o 
 -11   8  11       12.45       59.49     34.14 o 
 -10   8  11       61.11       66.24     32.51 o 
  -9   8  11        0.01        0.20     21.78 o 
  -8   8  11        0.18      -21.11     20.77 o 
  -7   8  11        2.26       26.09     22.43 o 
  -6   8  11       39.70       49.33     23.68 o 
  -5   8  11       41.90       43.50     22.07 o 
  -4   8  11      346.10      353.38     35.71 o 
  -3   8  11      113.89      124.55     27.45 o 
  -2   8  11        0.04       40.19     22.04 o 
  -1   8  11       94.87      137.88     34.76 o 
   0   8  11        2.88       27.13     25.47 o 
   1   8  11      156.00      152.51     31.46 o 
   2   8  11      110.35      100.12     30.39 o 
   3   8  11       81.73       87.52     29.32 o 
   4   8  11       38.44       98.81     30.33 o 
   5   8  11       79.26      155.82     32.41 o 
   6   8  11       41.90       81.78     29.76 o 
   7   8  11      200.46      269.61     37.65 o 
   8   8  11       62.25      155.40     43.97 o 
   9   8  11      401.69      450.24     46.00 o 
 -12   9  11       74.87      138.74     31.71 o 
 -11   9  11        2.29       52.28     28.01 o 
 -10   9  11       12.25       47.46     27.51 o 
  -9   9  11       15.83      111.89     29.54 o 
  -8   9  11       59.40       85.15     26.06 o 
  -7   9  11       21.58       68.39     24.65 o 
  -6   9  11       43.13      109.26     27.10 o 
  -5   9  11       84.56      102.45     36.53 o 
  -4   9  11       10.42       49.75     24.55 o 
  -3   9  11        0.48       93.09     32.81 o 
  -2   9  11       17.82       65.11     32.98 o 
  -1   9  11       74.10       63.34     31.55 o 
   0   9  11      215.98      213.06     44.19 o 
   1   9  11       75.43      101.95     35.26 o 
   2   9  11       14.22       87.65     35.26 o 
   3   9  11       17.82       39.64     29.86 o 
   4   9  11        6.74       49.99     30.01 o 
   5   9  11        7.79       34.30     30.78 o 
 -26   0  12      179.62      191.35     49.16 o 
 -24   0  12       51.34       61.85     42.27 o 
 -22   0  12      183.59      174.13     35.42 o 
 -20   0  12     1611.07     1297.37     68.62 o 
 -18   0  12     1599.50     1596.23     70.02 o 
 -16   0  12       48.03       93.98     35.43 o 
 -14   0  12     1484.08     1484.39     62.11 o 
 -12   0  12      744.31      642.80     40.43 o 
 -10   0  12      965.38      975.35     59.73 o 
  -8   0  12      122.70      128.62     17.10 o 
  -6   0  12      656.93      612.93     27.21 o 
  -4   0  12      106.41      142.36     16.48 o 
  -2   0  12     5635.05     6011.59    124.11 o 
   0   0  12    14932.07    15603.32    295.56 o 
   2   0  12     2082.48     2303.68     59.98 o 
   4   0  12      357.75      332.75     32.58 o 
   6   0  12     1474.44     1389.05    121.86 o 
   8   0  12        0.62       31.06     19.48 o 
  10   0  12       76.61       86.32     26.03 o 
  12   0  12        6.73      -15.63     21.70 o 
  14   0  12       97.12      117.67     32.70 o 
  16   0  12      158.78      203.79     36.87 o 
  18   0  12      131.12      130.33     33.83 o 
 -26   1  12      114.89      150.11     28.89 o 
 -25   1  12       36.08       86.51     25.60 o 
 -24   1  12       73.92       80.85     22.80 o 
 -23   1  12        4.88       41.80     22.47 o 
 -22   1  12        0.11       -5.32     17.51 o 
 -21   1  12       97.74       95.83     20.92 o 
 -20   1  12       64.74       76.94     19.21 o 
 -19   1  12        4.16       40.97     18.02 o 
 -18   1  12      133.23       85.68     19.75 o 
 -17   1  12       22.81       10.72     15.12 o 
 -16   1  12       14.14      -13.22     13.77 o 
 -15   1  12      105.18       90.18     17.41 o 
 -14   1  12      117.11      179.10     22.65 o 
 -13   1  12      326.47      341.31     24.04 o 
 -12   1  12     5808.53     5791.65     95.86 o 
 -11   1  12     1435.43     1519.25     56.83 o 
 -10   1  12     1019.74     1063.17     26.49 o 
  -9   1  12     2676.67     2699.56     47.60 o 
  -8   1  12     1430.61     1375.38     30.05 o 
  -7   1  12      168.08      185.37     12.92 o 
  -6   1  12        1.41        7.03      8.81 o 
  -5   1  12     2330.61     2242.36     40.36 o 
  -4   1  12     1436.42     1614.51     32.07 o 
  -3   1  12     3369.73     3577.10     56.95 o 
  -2   1  12        0.14       -2.64      8.18 o 
  -1   1  12     7568.52     7568.62    107.83 o 
   0   1  12        6.18        1.82      8.48 o 
   1   1  12     3003.98     2747.19     47.75 o 
   2   1  12      422.98      569.06     23.81 o 
   3   1  12     2640.90     2478.80     45.31 o 
   4   1  12     3210.21     3156.52     68.00 o 
   5   1  12        7.26       17.63     11.21 o 
   6   1  12      377.84      497.39     23.82 o 
   7   1  12      145.90      186.98     19.21 o 
   8   1  12      484.75      643.94     41.82 o 
   9   1  12        1.56       11.83     15.60 o 
  10   1  12      673.45      911.82     55.95 o 
  11   1  12      442.38      515.99     34.63 o 
  12   1  12       14.74        1.56     16.20 o 
  13   1  12      254.59      316.76     28.42 o 
  14   1  12      125.26       56.53     20.12 o 
  15   1  12       47.53       43.52     20.25 o 
  16   1  12       19.07       75.22     20.80 o 
  17   1  12       62.89       82.31     21.66 o 
  18   1  12        0.37       22.82     20.52 o 
 -26   2  12        0.27       43.87     28.73 o 
 -25   2  12       21.42       84.64     25.60 o 
 -24   2  12        1.18       20.28     20.33 o 
 -23   2  12      104.80       99.55     23.15 o 
 -22   2  12        0.02        0.64     18.33 o 
 -21   2  12      364.95      377.18     34.34 o 
 -20   2  12      891.82      870.13     42.70 o 
 -19   2  12       39.20       37.88     17.98 o 
 -18   2  12      717.22      713.84     40.72 o 
 -17   2  12      516.67      511.94     33.17 o 
 -16   2  12      223.55      275.42     27.40 o 
 -15   2  12      131.27      144.67     19.52 o 
 -14   2  12      130.11      119.52     18.57 o 
 -13   2  12      309.17      351.51     22.30 o 
 -12   2  12      774.18      807.28     29.15 o 
 -11   2  12     1111.82     1035.51     27.59 o 
 -10   2  12      882.72     1086.39     27.56 o 
  -9   2  12     1136.49     1178.68     28.17 o 
  -8   2  12      606.20      565.30     20.50 o 
  -7   2  12     1349.09     1588.05     37.55 o 
  -6   2  12     8673.79     9604.14    134.19 o 
  -5   2  12     1399.29     1449.22     35.07 o 
  -4   2  12        1.46       27.66     10.71 o 
  -3   2  12      896.81      840.46     26.94 o 
  -2   2  12       30.07       36.22     11.77 o 
  -1   2  12      167.00      211.24     16.57 o 
   0   2  12     1528.75     1557.26     36.98 o 
   1   2  12       24.20       25.18      9.18 o 
   2   2  12     7074.55     6724.34    119.20 o 
   3   2  12      145.67      148.45     13.02 o 
   4   2  12       55.05       76.02     13.42 o 
   5   2  12        9.79       20.59     11.35 o 
   6   2  12      113.80      138.66     16.22 o 
   7   2  12       58.91       45.11     13.59 o 
   8   2  12      238.80      289.07     24.45 o 
   9   2  12      148.60      144.39     21.04 o 
  10   2  12      165.54      293.06     26.53 o 
  11   2  12      372.20      405.03     32.50 o 
  12   2  12        6.03      -22.18     14.79 o 
  13   2  12        9.61      -28.10     18.73 o 
  14   2  12        7.69      -17.94     28.12 o 
  15   2  12       34.00       67.39     23.30 o 
  16   2  12      107.71      218.99     31.07 o 
  17   2  12      155.75      181.37     53.39 o 
  18   2  12        0.27       37.35     22.62 o 
 -25   3  12       77.28      163.04     29.42 o 
 -24   3  12       81.14      125.80     44.12 o 
 -23   3  12       33.67       56.04     21.36 o 
 -22   3  12       23.29       39.89     21.09 o 
 -21   3  12       87.66       77.15     22.05 o 
 -20   3  12       80.49       57.53     20.77 o 
 -19   3  12      103.56       94.16     21.68 o 
 -18   3  12      177.64      204.71     26.60 o 
 -17   3  12     1384.53     1313.61     53.17 o 
 -16   3  12      269.77      281.71     26.09 o 
 -15   3  12      181.25      138.81     21.38 o 
 -14   3  12      101.36       94.43     18.78 o 
 -13   3  12      297.99      385.00     30.39 o 
 -12   3  12      268.60      269.06     20.82 o 
 -11   3  12      730.40      713.74     28.19 o 
 -10   3  12     9905.29    10341.09    146.66 o 
  -9   3  12       30.73       57.42     11.95 o 
  -8   3  12     4051.30     4082.78     67.05 o 
  -7   3  12     5239.34     5724.13     96.56 o 
  -6   3  12      415.10      430.34     22.73 o 
  -5   3  12       40.23       68.50     13.99 o 
  -4   3  12       83.72       77.90     14.03 o 
  -3   3  12      282.90      321.06     20.06 o 
  -2   3  12     3578.90     3817.38     69.88 o 
  -1   3  12       24.99       15.42     12.09 o 
   0   3  12      147.75      162.09     16.06 o 
   1   3  12      874.90      873.08     29.53 o 
   2   3  12      327.07      348.43     20.68 o 
   3   3  12     1830.25     1712.91     46.64 o 
   4   3  12      282.37      290.80     26.75 o 
   5   3  12      486.75      566.80     29.86 o 
   6   3  12        0.55        1.38     14.88 o 
   7   3  12        2.40       36.69     15.09 o 
   8   3  12       15.54       31.06     18.70 o 
   9   3  12      400.97      538.85     53.42 o 
  10   3  12      704.05      645.52     40.08 o 
  11   3  12      235.94      338.05     49.58 o 
  12   3  12        0.99       16.82     18.64 o 
  13   3  12       13.89       -3.52     18.37 o 
  14   3  12        1.68        8.59     20.56 o 
  15   3  12       32.01       43.50     22.33 o 
  16   3  12       81.36       66.37     24.45 o 
  17   3  12       35.11      101.98     33.70 o 
 -24   4  12       98.89      192.60     50.88 o 
 -23   4  12        7.86       11.55     27.23 o 
 -22   4  12       32.03       59.20     23.01 o 
 -21   4  12       38.83       38.47     31.68 o 
 -20   4  12        4.42       23.58     22.46 o 
 -19   4  12        0.48       12.20     18.15 o 
 -18   4  12        7.10       16.55     18.50 o 
 -17   4  12       29.89       58.30     19.59 o 
 -16   4  12     4763.95     4348.83    107.87 o 
 -15   4  12        0.25       26.80     18.27 o 
 -14   4  12     4252.14     3719.77     74.01 o 
 -13   4  12       16.24       18.35     17.27 o 
 -12   4  12     1625.06     1506.25     47.57 o 
 -11   4  12     1058.86     1091.10     40.10 o 
 -10   4  12      163.62      160.52     18.49 o 
  -9   4  12      177.36      192.06     19.71 o 
  -8   4  12      203.91      191.13     19.34 o 
  -7   4  12       13.09        6.72     13.07 o 
  -6   4  12      142.80      130.64     17.10 o 
  -5   4  12      386.09      556.29     26.73 o 
  -4   4  12       11.84       30.98     15.30 o 
  -3   4  12      680.40      741.54     29.07 o 
  -2   4  12     2940.71     2790.43     57.63 o 
  -1   4  12       13.16        4.26     12.83 o 
   0   4  12     3144.61     3079.60     62.01 o 
   1   4  12      281.78      293.79     21.21 o 
   2   4  12       12.25       10.01     13.86 o 
   3   4  12       65.96       55.99     17.47 o 
   4   4  12        3.28        0.53     14.41 o 
   5   4  12      600.63      567.10     31.97 o 
   6   4  12       27.98       38.29     17.09 o 
   7   4  12       88.26       82.06     19.24 o 
   8   4  12      106.24      109.90     23.59 o 
   9   4  12       15.03       15.19     16.04 o 
  10   4  12       17.54       36.87     19.84 o 
  11   4  12       31.43       28.06     20.25 o 
  12   4  12       18.76       69.10     22.33 o 
  13   4  12      170.77      183.68     28.18 o 
  14   4  12       34.25       17.69     22.78 o 
  15   4  12      505.24      522.04     71.86 o 
  16   4  12        4.76       69.31     23.58 o 
 -23   5  12       24.48      136.21     37.94 o 
 -22   5  12       12.11       60.67     33.29 o 
 -21   5  12      210.24      283.75     41.06 o 
 -20   5  12      104.27      122.32     30.00 o 
 -19   5  12      482.58      405.54     43.49 o 
 -18   5  12       15.53       19.32     36.82 o 
 -17   5  12       15.63       19.06     24.25 o 
 -16   5  12      494.51      616.11     48.18 o 
 -15   5  12      802.83      957.54     56.36 o 
 -14   5  12     3916.49     3095.03    105.79 o 
 -13   5  12      157.42      156.61     27.24 o 
 -12   5  12      632.56      551.77     42.23 o 
 -11   5  12     2164.46     1924.14     83.46 o 
 -10   5  12      328.40      394.22     28.91 o 
  -9   5  12       51.48       61.94     19.17 o 
  -8   5  12        1.05       14.72     16.20 o 
  -7   5  12        4.41       13.47     16.58 o 
  -6   5  12      109.52      113.46     20.28 o 
  -5   5  12       45.54       32.32     17.12 o 
  -4   5  12       64.98       53.13     17.98 o 
  -3   5  12      130.16      130.59     20.28 o 
  -2   5  12     1169.01     1092.65     57.62 o 
  -1   5  12        3.36       -0.75     15.42 o 
   0   5  12       91.23      121.40     21.43 o 
   1   5  12       27.85       35.78     19.67 o 
   2   5  12      226.87      244.11     27.45 o 
   3   5  12     1586.90     1472.11     51.96 o 
   4   5  12      110.06      105.45     24.21 o 
   5   5  12      373.47      386.89     33.74 o 
   6   5  12      129.90      162.93     22.44 o 
   7   5  12      891.41      803.71     55.68 o 
   8   5  12      436.93      404.04     31.86 o 
   9   5  12        7.63       35.72     28.31 o 
  10   5  12        7.80        7.47     18.24 o 
  11   5  12       95.50      115.66     25.54 o 
  12   5  12      154.65      177.88     27.87 o 
  13   5  12       16.11       48.67     21.88 o 
  14   5  12        0.66       34.71     25.60 o 
  15   5  12       23.79      102.94     27.61 o 
 -21   6  12      251.47      304.72     47.59 o 
 -20   6  12       38.71       55.61     35.71 o 
 -19   6  12      123.93      210.56     35.88 o 
 -18   6  12       38.10       49.78     27.28 o 
 -17   6  12       48.17       12.85     24.67 o 
 -16   6  12        1.05       37.77     26.06 o 
 -15   6  12     1211.55      964.12     68.41 o 
 -14   6  12      101.17       61.70     23.02 o 
 -13   6  12      126.02      197.66     28.84 o 
 -12   6  12      155.30      153.07     27.88 o 
 -11   6  12      351.49      378.45     43.10 o 
 -10   6  12     2030.56     1907.64     56.49 o 
  -9   6  12      364.84      350.33     30.41 o 
  -8   6  12       22.92       66.73     20.25 o 
  -7   6  12      590.52      424.17     31.29 o 
  -6   6  12      160.64       98.15     22.28 o 
  -5   6  12     2830.01     2680.14     68.69 o 
  -4   6  12     1081.26     1034.04     53.65 o 
  -3   6  12      487.34      419.09     31.22 o 
  -2   6  12       60.50       74.90     20.80 o 
  -1   6  12        2.20       14.43     17.63 o 
   0   6  12       65.47       69.58     19.85 o 
   1   6  12      115.22       71.79     22.47 o 
   2   6  12      200.75      167.35     37.45 o 
   3   6  12      351.49      383.08     33.71 o 
   4   6  12        0.06       21.26     20.59 o 
   5   6  12      485.84      486.36     45.85 o 
   6   6  12     1620.23     1381.19     64.47 o 
   7   6  12      909.94      697.38     50.76 o 
   8   6  12      336.12      320.02     40.62 o 
   9   6  12      299.32      305.03     37.15 o 
  10   6  12        8.81       79.33     30.35 o 
  11   6  12      147.57      234.37     38.83 o 
  12   6  12       21.62       14.36     29.93 o 
  13   6  12        4.55       67.66     34.31 o 
 -19   7  12        7.84       82.02     34.95 o 
 -18   7  12       66.53      159.69     37.22 o 
 -17   7  12        0.34       67.98     48.82 o 
 -16   7  12        0.01       55.33     42.35 o 
 -15   7  12       10.97       67.27     25.87 o 
 -14   7  12       27.86       56.52     33.92 o 
 -13   7  12      253.85      351.88     39.91 o 
 -12   7  12       39.73       96.46     29.90 o 
 -11   7  12      434.61      459.23     45.39 o 
 -10   7  12      328.46      322.34     38.00 o 
  -9   7  12       76.95      116.58     25.21 o 
  -8   7  12     1548.21     1432.39     57.81 o 
  -7   7  12      111.62      142.22     27.24 o 
  -6   7  12     1263.29     1083.12     52.62 o 
  -5   7  12      123.20       90.94     24.33 o 
  -4   7  12       42.13       61.93     22.25 o 
  -3   7  12      277.50      294.29     32.73 o 
  -2   7  12      500.22      464.54     37.34 o 
  -1   7  12      574.00      525.58     39.26 o 
   0   7  12        0.74      -21.06     24.55 o 
   1   7  12      128.48      155.70     30.63 o 
   2   7  12      151.21      146.73     30.46 o 
   3   7  12       24.95       21.11     24.59 o 
   4   7  12       90.86       92.26     27.97 o 
   5   7  12       17.73       20.34     24.83 o 
   6   7  12       29.22       44.57     24.67 o 
   7   7  12       10.58       39.54     25.02 o 
   8   7  12      329.40      311.94     46.87 o 
   9   7  12       23.97       63.27     27.92 o 
  10   7  12       51.63       89.16     27.92 o 
  11   7  12       12.42       40.10     26.48 o 
 -16   8  12        4.94      117.61     35.62 o 
 -15   8  12       81.02      108.53     28.84 o 
 -14   8  12        6.34       66.65     28.57 o 
 -13   8  12        2.65       47.23     27.51 o 
 -12   8  12        0.45       57.37     26.94 o 
 -11   8  12       26.21       25.49     23.22 o 
 -10   8  12       39.03       71.37     27.51 o 
  -9   8  12        0.00       15.72     24.07 o 
  -8   8  12      166.56      249.15     32.05 o 
  -7   8  12      126.07      231.72     31.92 o 
  -6   8  12       66.72      113.24     27.13 o 
  -5   8  12       30.51       39.26     22.42 o 
  -4   8  12       74.86      109.26     25.94 o 
  -3   8  12       81.42       74.38     24.04 o 
  -2   8  12      152.39      151.25     28.12 o 
  -1   8  12        1.06       13.44     24.38 o 
   0   8  12       27.20       36.56     25.43 o 
   1   8  12        1.46       45.15     27.02 o 
   2   8  12        0.27       -5.48     33.92 o 
   3   8  12        0.04       48.36     26.52 o 
   4   8  12        0.20      -38.83     25.89 o 
   5   8  12       27.55       73.25     30.51 o 
   6   8  12      124.66      169.79     33.92 o 
   7   8  12       11.36      110.20     31.12 o 
   8   8  12       99.00      160.28     34.37 o 
 -11   9  12       34.66      145.93     32.11 o 
 -10   9  12       27.33       74.50     27.98 o 
  -9   9  12        0.50       84.71     32.58 o 
  -8   9  12       62.96       82.05     26.08 o 
  -7   9  12      156.14      175.73     29.98 o 
  -6   9  12       86.31      103.76     25.56 o 
  -5   9  12      136.54      175.29     28.47 o 
  -4   9  12      191.33      166.93     28.77 o 
  -3   9  12       24.27        1.80     40.17 o 
  -2   9  12       43.06       83.78     30.38 o 
  -1   9  12       14.23      116.71     33.11 o 
   0   9  12        1.76       64.28     34.37 o 
   1   9  12       33.56       49.09     28.25 o 
   2   9  12        0.07        8.91     39.72 o 
   3   9  12        6.47      -12.35     28.62 o 
 -25   0  13       15.14       65.59     28.92 o 
 -23   0  13       30.82       21.89     26.66 o 
 -21   0  13      102.12       69.17     27.83 o 
 -19   0  13      327.24      292.03     44.05 o 
 -17   0  13      293.88      301.30     41.86 o 
 -15   0  13       44.66       33.57     22.84 o 
 -13   0  13        4.51       13.79     18.67 o 
 -11   0  13      150.03      130.14     17.97 o 
  -9   0  13      774.89      730.68     43.74 o 
  -7   0  13      773.10      659.59     55.35 o 
  -5   0  13      358.09      326.83     22.81 o 
  -3   0  13       21.85        4.36     11.79 o 
  -1   0  13     8799.64     8582.28    262.00 o 
   1   0  13     2690.71     2532.36     65.78 o 
   3   0  13       27.89       50.83     14.92 o 
   5   0  13      869.17      846.16     64.41 o 
   7   0  13      181.82      121.62     34.74 o 
   9   0  13      345.34      449.03     55.97 o 
  11   0  13       19.93       32.47     28.43 o 
  13   0  13      458.36      398.15     45.07 o 
  15   0  13       21.52       65.73     30.47 o 
  17   0  13        1.55       68.48     28.49 o 
 -26   1  13       15.02       54.32     23.94 o 
 -25   1  13        0.83       23.58     27.37 o 
 -24   1  13      100.37      171.67     25.18 o 
 -23   1  13       20.85       35.67     29.03 o 
 -22   1  13        1.65       11.30     19.05 o 
 -21   1  13      135.38      130.67     23.66 o 
 -20   1  13       19.30       -4.61     16.27 o 
 -19   1  13       47.61       24.43     18.12 o 
 -18   1  13        0.48        9.94     16.97 o 
 -17   1  13       69.89       57.12     17.31 o 
 -16   1  13      113.97      109.17     19.00 o 
 -15   1  13      140.21      140.24     22.50 o 
 -14   1  13       14.97       19.82     15.25 o 
 -13   1  13       62.28       80.29     16.35 o 
 -12   1  13        4.61       22.22     12.01 o 
 -11   1  13      150.62      129.25     13.44 o 
 -10   1  13       14.65        5.97      9.11 o 
  -9   1  13       20.79       33.93     10.12 o 
  -8   1  13      679.84      591.41     20.41 o 
  -7   1  13       14.94       16.07      9.31 o 
  -6   1  13      445.87      466.23     18.61 o 
  -5   1  13      139.71      185.37     13.15 o 
  -4   1  13      177.85      226.05     13.81 o 
  -3   1  13       16.93       19.63      8.18 o 
  -2   1  13     3402.28     3235.93     54.02 o 
  -1   1  13      355.41      357.64     16.68 o 
   0   1  13      312.15      348.75     21.62 o 
   1   1  13      562.67      704.69     22.88 o 
   2   1  13       14.98       38.93     10.62 o 
   3   1  13       73.12      112.77     12.71 o 
   4   1  13       13.71       37.17     12.22 o 
   5   1  13      158.88      210.68     17.76 o 
   6   1  13      277.23      262.86     22.44 o 
   7   1  13        3.95      -10.27     13.16 o 
   8   1  13      382.95      359.69     30.34 o 
   9   1  13       65.80       76.13     21.67 o 
  10   1  13       53.56       98.71     21.36 o 
  11   1  13       25.09       58.24     18.53 o 
  12   1  13        0.47       13.80     16.70 o 
  13   1  13      246.53      162.56     25.84 o 
  14   1  13        1.82        9.69     20.04 o 
  15   1  13        0.01       20.71     18.28 o 
  16   1  13       15.48       44.74     22.95 o 
  17   1  13       39.64       49.75     22.28 o 
  18   1  13       34.63      105.83     26.11 o 
 -26   2  13       64.50      111.11     40.17 o 
 -25   2  13        1.12       78.56     23.82 o 
 -24   2  13        1.79       41.03     20.55 o 
 -23   2  13      153.39      154.61     25.34 o 
 -22   2  13      629.42      568.57     38.36 o 
 -21   2  13      382.34      420.68     38.05 o 
 -20   2  13       66.78       33.21     18.41 o 
 -19   2  13        8.78        7.29     16.90 o 
 -18   2  13       18.94       24.58     17.57 o 
 -17   2  13      134.35      146.41     21.69 o 
 -16   2  13      240.80      254.13     29.59 o 
 -15   2  13      154.15      153.36     20.98 o 
 -14   2  13        3.51        4.72     14.13 o 
 -13   2  13       16.08       26.72     14.69 o 
 -12   2  13        0.13      -16.85     11.24 o 
 -11   2  13       80.49       72.67     14.17 o 
 -10   2  13      385.29      372.55     18.22 o 
  -9   2  13      796.86      743.84     23.49 o 
  -8   2  13      822.99      837.31     24.49 o 
  -7   2  13     2603.38     2521.56     45.87 o 
  -6   2  13       78.20       78.53     10.40 o 
  -5   2  13      602.90      511.63     23.40 o 
  -4   2  13     1221.98     1133.74     31.59 o 
  -3   2  13        7.08       -1.01     10.45 o 
  -2   2  13     1817.25     1693.46     39.44 o 
  -1   2  13      714.67      715.84     26.23 o 
   0   2  13       11.29        4.51     10.95 o 
   1   2  13     1015.33     1048.37     30.95 o 
   2   2  13      234.12      239.18     17.81 o 
   3   2  13      932.69      922.20     34.32 o 
   4   2  13       23.22        8.77     13.17 o 
   5   2  13      377.98      279.34     23.35 o 
   6   2  13      775.01      707.33     33.43 o 
   7   2  13        5.46      -18.71     14.15 o 
   8   2  13     1322.01     1264.58     48.93 o 
   9   2  13      300.20      299.49     33.46 o 
  10   2  13       14.28       12.64     18.01 o 
  11   2  13       18.01        7.34     18.10 o 
  12   2  13      235.40      234.95     28.84 o 
  13   2  13      323.47      325.14     33.58 o 
  14   2  13      517.42      560.82     42.20 o 
  15   2  13      239.38      208.64     29.78 o 
  16   2  13      206.37      215.94     45.51 o 
  17   2  13       17.53       73.31     26.06 o 
 -25   3  13        9.03      110.65     27.35 o 
 -24   3  13        0.58       29.08     23.67 o 
 -23   3  13       25.05       17.08     19.58 o 
 -22   3  13       13.83       23.42     20.72 o 
 -21   3  13      109.32      125.59     24.29 o 
 -20   3  13      363.34      301.52     29.96 o 
 -19   3  13        5.81       37.92     18.63 o 
 -18   3  13        4.57      -20.84     16.60 o 
 -17   3  13       79.42       34.94     17.81 o 
 -16   3  13      416.95      377.24     36.18 o 
 -15   3  13      271.34      257.71     26.74 o 
 -14   3  13        7.47       26.59     22.82 o 
 -13   3  13       14.25       18.66     14.23 o 
 -12   3  13        0.41        7.66     12.97 o 
 -11   3  13      334.37      357.66     22.14 o 
 -10   3  13       97.94      100.15     16.37 o 
  -9   3  13      195.60      176.03     18.29 o 
  -8   3  13      677.35      704.66     28.63 o 
  -7   3  13      609.57      579.34     26.43 o 
  -6   3  13        4.21       14.39     12.66 o 
  -5   3  13        5.89       15.15     12.66 o 
  -4   3  13       15.02       -1.23     11.76 o 
  -3   3  13      957.05      924.21     31.01 o 
  -2   3  13      256.26      283.99     20.16 o 
  -1   3  13       26.07       55.34     13.11 o 
   0   3  13      235.92      305.37     20.73 o 
   1   3  13      148.24      148.97     16.59 o 
   2   3  13      257.57      254.25     22.85 o 
   3   3  13        2.33        2.11     13.37 o 
   4   3  13      177.21      165.77     20.80 o 
   5   3  13       88.48      136.70     21.57 o 
   6   3  13      804.02      794.78     36.55 o 
   7   3  13      274.24      295.38     25.93 o 
   8   3  13      831.13      839.30     47.44 o 
   9   3  13       24.63       26.59     17.29 o 
  10   3  13      485.61      502.94     37.98 o 
  11   3  13       26.88       52.02     20.64 o 
  12   3  13       70.12       87.73     23.54 o 
  13   3  13        3.13       21.24     20.94 o 
  14   3  13       26.00       36.73     21.18 o 
  15   3  13       30.68       67.17     33.31 o 
  16   3  13      230.69      186.30     30.32 o 
  17   3  13       16.03       85.29     25.60 o 
 -24   4  13       51.58       74.53     31.13 o 
 -23   4  13        0.07       66.51     33.32 o 
 -22   4  13       45.53      117.41     35.26 o 
 -21   4  13        3.06       45.05     25.46 o 
 -20   4  13        1.90       35.31     24.28 o 
 -19   4  13        2.25       -1.23     24.17 o 
 -18   4  13      119.69      105.51     24.66 o 
 -17   4  13      186.91      193.00     27.59 o 
 -16   4  13      163.25      147.88     25.48 o 
 -15   4  13      225.41      272.60     30.58 o 
 -14   4  13      156.80      141.47     26.97 o 
 -13   4  13      234.57      196.73     24.15 o 
 -12   4  13        0.61       -3.20     15.49 o 
 -11   4  13       25.97       15.93     16.58 o 
 -10   4  13        9.10       18.74     14.83 o 
  -9   4  13      281.52      324.42     22.93 o 
  -8   4  13        2.56        3.35     13.72 o 
  -7   4  13      223.02      274.59     22.01 o 
  -6   4  13        6.83       20.23     14.23 o 
  -5   4  13      397.88      416.76     24.49 o 
  -4   4  13        1.38        7.24     13.26 o 
  -3   4  13      476.04      437.64     24.70 o 
  -2   4  13      123.03      137.01     17.35 o 
  -1   4  13      281.76      315.68     26.71 o 
   0   4  13       31.14       55.03     14.49 o 
   1   4  13      240.35      254.36     23.11 o 
   2   4  13        8.65       -1.60     14.97 o 
   3   4  13      192.58      192.60     21.77 o 
   4   4  13      428.03      336.18     27.52 o 
   5   4  13     1722.83     1542.68     47.07 o 
   6   4  13     1402.18     1242.40     44.62 o 
   7   4  13       27.79        6.07     16.72 o 
   8   4  13       52.67       69.76     18.29 o 
   9   4  13      698.57      700.89     42.39 o 
  10   4  13       94.36       89.96     24.05 o 
  11   4  13      511.36      476.27     38.28 o 
  12   4  13        4.98        7.91     18.99 o 
  13   4  13       85.62      101.05     26.06 o 
  14   4  13       37.85       68.84     23.72 o 
  15   4  13      180.21      137.36     30.48 o 
  16   4  13        0.06       82.17     30.13 o 
 -23   5  13        3.77       53.50     31.82 o 
 -22   5  13        0.32       46.01     32.04 o 
 -21   5  13        0.15       70.83     27.65 o 
 -20   5  13        9.70       -4.07     24.67 o 
 -19   5  13        7.43      -18.71     21.92 o 
 -18   5  13        6.33      -10.70     35.22 o 
 -17   5  13       98.73       65.22     26.52 o 
 -16   5  13      108.71      115.87     28.52 o 
 -15   5  13        0.36       -4.20     22.22 o 
 -14   5  13     1051.83      936.08     61.14 o 
 -13   5  13      438.86      424.75     35.80 o 
 -12   5  13      141.99      126.43     26.25 o 
 -11   5  13       37.95       55.23     21.40 o 
 -10   5  13       94.15       85.90     21.14 o 
  -9   5  13       19.44       26.81     19.05 o 
  -8   5  13        8.59       -3.65     16.36 o 
  -7   5  13        1.75      -18.42     21.44 o 
  -6   5  13       30.95       25.79     17.21 o 
  -5   5  13       57.83       51.83     18.85 o 
  -4   5  13      196.71      182.53     22.69 o 
  -3   5  13       66.14       36.06     17.34 o 
  -2   5  13        9.34       23.15     16.91 o 
  -1   5  13      877.45      859.27     41.20 o 
   0   5  13       57.98       64.59     19.38 o 
   1   5  13      718.57      672.81     39.96 o 
   2   5  13     3550.08     3131.77     89.75 o 
   3   5  13       96.62      104.97     23.33 o 
   4   5  13      495.56      519.56     37.60 o 
   5   5  13       39.55       27.62     20.94 o 
   6   5  13     2683.18     2376.09     70.97 o 
   7   5  13       35.83       88.39     19.09 o 
   8   5  13        2.90       30.96     17.11 o 
   9   5  13       33.90       54.79     22.13 o 
  10   5  13        0.25       32.39     19.95 o 
  11   5  13       13.78       67.77     25.87 o 
  12   5  13      760.90      880.33     57.97 o 
  13   5  13       38.73       44.23     23.31 o 
  14   5  13       37.00       77.49     25.92 o 
 -21   6  13       22.03       69.03     37.70 o 
 -20   6  13       42.62       60.84     26.24 o 
 -19   6  13       21.80       56.13     28.07 o 
 -18   6  13        4.32      -24.71     22.22 o 
 -17   6  13       66.89      106.64     29.32 o 
 -16   6  13      275.11      222.86     53.56 o 
 -15   6  13      372.96      381.80     41.42 o 
 -14   6  13       87.34       65.25     24.03 o 
 -13   6  13      230.61      207.14     30.01 o 
 -12   6  13        0.62        9.32     21.02 o 
 -11   6  13       69.86       98.63     25.33 o 
 -10   6  13       81.12       63.01     22.74 o 
  -9   6  13        1.03       29.31     18.94 o 
  -8   6  13      176.39      176.79     24.87 o 
  -7   6  13       17.88       14.50     18.26 o 
  -6   6  13        8.47        6.45     18.18 o 
  -5   6  13        4.70       21.07     18.03 o 
  -4   6  13     1102.15      938.72     43.16 o 
  -3   6  13      769.58      673.22     37.44 o 
  -2   6  13      410.63      419.12     31.51 o 
  -1   6  13      267.64      281.81     27.44 o 
   0   6  13       13.93       34.42     22.00 o 
   1   6  13      884.86      767.67     52.65 o 
   2   6  13      245.40      243.53     30.01 o 
   3   6  13      164.31      179.41     27.75 o 
   4   6  13      573.10      504.36     43.31 o 
   5   6  13      111.73      151.38     30.74 o 
   6   6  13       28.26       11.97     22.33 o 
   7   6  13      205.51      242.27     38.14 o 
   8   6  13       11.49       33.42     25.16 o 
   9   6  13       85.37      130.67     28.73 o 
  10   6  13        3.02       46.83     37.49 o 
  11   6  13       53.65       62.59     30.66 o 
  12   6  13      106.13       86.32     34.92 o 
  13   6  13        8.05       46.49     32.49 o 
 -19   7  13       61.00      127.93     36.27 o 
 -18   7  13        0.13      114.27     35.46 o 
 -17   7  13        1.63       79.12     33.10 o 
 -16   7  13        0.97       66.06     43.47 o 
 -15   7  13        1.14       41.94     26.52 o 
 -14   7  13        0.06       -9.23     23.47 o 
 -13   7  13       37.11       79.14     27.22 o 
 -12   7  13        2.27        7.95     24.50 o 
 -11   7  13        3.24        4.80     22.31 o 
 -10   7  13      106.48      162.85     36.90 o 
  -9   7  13        3.03       16.26     21.71 o 
  -8   7  13      105.81       69.24     23.92 o 
  -7   7  13       36.57       42.67     23.08 o 
  -6   7  13      802.04      677.01     44.44 o 
  -5   7  13       59.65       38.10     22.05 o 
  -4   7  13      506.49      478.18     38.73 o 
  -3   7  13      581.71      612.07     41.95 o 
  -2   7  13       32.16       37.25     29.98 o 
  -1   7  13       20.63       14.02     27.70 o 
   0   7  13        2.15       21.98     28.91 o 
   1   7  13        9.77      -14.67     22.70 o 
   2   7  13        0.53      -15.22     20.91 o 
   3   7  13        4.85        2.87     29.90 o 
   4   7  13       13.19       52.11     27.67 o 
   5   7  13      160.84      239.42     40.62 o 
   6   7  13       10.93       38.41     29.90 o 
   7   7  13       22.12       88.30     28.52 o 
   8   7  13        2.37       23.91     24.67 o 
   9   7  13        6.38       87.12     27.05 o 
  10   7  13       87.55      163.48     33.67 o 
 -15   8  13        2.88       80.89     29.26 o 
 -14   8  13        2.86       92.65     28.45 o 
 -13   8  13        3.46       72.16     28.07 o 
 -12   8  13       32.49       72.48     28.07 o 
 -11   8  13        1.07       48.11     27.77 o 
 -10   8  13       12.57       76.10     33.92 o 
  -9   8  13       60.94       72.23     28.98 o 
  -8   8  13       22.51       11.47     22.02 o 
  -7   8  13       42.77      110.29     25.81 o 
  -6   8  13       13.59       61.21     24.55 o 
  -5   8  13      240.85      306.45     34.82 o 
  -4   8  13      127.20      122.82     26.41 o 
  -3   8  13        6.01       28.68     21.02 o 
  -2   8  13       27.98       90.08     27.69 o 
  -1   8  13        0.66       31.67     24.70 o 
   0   8  13       48.71      116.04     28.07 o 
   1   8  13       71.09      147.74     32.78 o 
   2   8  13        2.24       26.50     25.55 o 
   3   8  13        7.61        6.01     38.83 o 
   4   8  13       14.92       43.03     28.91 o 
   5   8  13        2.33       50.58     25.69 o 
   6   8  13        0.14       30.82     27.47 o 
   7   8  13        9.00       74.21     45.08 o 
 -10   9  13       42.74       96.20     32.31 o 
  -9   9  13        1.53       40.73     53.11 o 
  -8   9  13        2.61       53.77     30.35 o 
  -7   9  13        7.38       31.94     24.91 o 
  -6   9  13      102.59      171.92     34.57 o 
  -5   9  13       54.48      108.84     27.54 o 
  -4   9  13       71.33       98.58     25.58 o 
  -3   9  13       87.65      161.26     35.08 o 
  -2   9  13        0.01       75.17     29.88 o 
  -1   9  13       54.69      108.17     31.66 o 
   0   9  13       63.83      114.00     32.48 o 
   1   9  13       18.73       39.40     29.16 o 
   2   9  13        0.01       56.37     40.17 o 
 -26   0  14       80.87       68.08     31.13 o 
 -24   0  14       20.21       31.90     30.25 o 
 -22   0  14        1.67        8.47     33.72 o 
 -20   0  14      224.52      187.01     35.71 o 
 -18   0  14     4023.31     3473.16    195.22 o 
 -16   0  14       64.46       31.38     24.87 o 
 -14   0  14     1370.67     1450.85     61.33 o 
 -12   0  14     4217.18     4238.24    180.45 o 
 -10   0  14      455.22      526.54     28.90 o 
  -8   0  14     1172.73     1214.01     41.89 o 
  -6   0  14       24.68       12.52     13.39 o 
  -4   0  14       20.85       27.45     13.55 o 
  -2   0  14      403.70      397.64     26.00 o 
   0   0  14     1413.64     1514.62     54.01 o 
   2   0  14       76.71       59.11     16.96 o 
   4   0  14       26.14       10.92     18.39 o 
   6   0  14      260.54      277.23     31.41 o 
   8   0  14       78.63       69.61     25.15 o 
  10   0  14       10.39        1.03     21.42 o 
  12   0  14      268.75      243.25     36.69 o 
  14   0  14      112.55      211.91     43.73 o 
  16   0  14        1.66       10.04     26.83 o 
 -26   1  14        4.46       87.24     24.12 o 
 -25   1  14      211.31      216.52     29.26 o 
 -24   1  14      124.40      113.84     36.24 o 
 -23   1  14        0.32       14.67     19.88 o 
 -22   1  14        5.06       -4.67     17.48 o 
 -21   1  14       35.89       24.97     18.29 o 
 -20   1  14     1055.36      945.56     49.20 o 
 -19   1  14       55.15       26.31     17.54 o 
 -18   1  14       28.16       19.23     17.66 o 
 -17   1  14        1.07       14.23     16.63 o 
 -16   1  14       69.73       90.50     20.51 o 
 -15   1  14     1214.64     1175.13     46.64 o 
 -14   1  14       44.59       55.08     16.09 o 
 -13   1  14      365.58      342.02     24.76 o 
 -12   1  14     1091.39     1044.03     36.18 o 
 -11   1  14       17.42       30.24     11.19 o 
 -10   1  14      724.87      797.50     24.24 o 
  -9   1  14     1777.55     1642.99     35.52 o 
  -8   1  14       74.76       38.00     10.81 o 
  -7   1  14      686.43      663.13     22.49 o 
  -6   1  14        0.04       16.79      9.66 o 
  -5   1  14       94.28       93.25     11.61 o 
  -4   1  14        1.17       12.66      9.09 o 
  -3   1  14        1.32        2.86      8.96 o 
  -2   1  14      268.35      356.68     22.50 o 
  -1   1  14     3098.88     3209.03     55.10 o 
   0   1  14     5425.55     5373.64     83.38 o 
   1   1  14     1158.86     1137.94     33.02 o 
   2   1  14     1678.93     1537.48     34.52 o 
   3   1  14        0.31        2.07     11.72 o 
   4   1  14      384.45      327.86     21.65 o 
   5   1  14      332.79      339.70     24.00 o 
   6   1  14       95.82      120.78     19.39 o 
   7   1  14       10.98       -6.81     13.93 o 
   8   1  14       28.53       74.05     17.51 o 
   9   1  14      591.25      678.27     36.34 o 
  10   1  14       49.91       69.87     20.89 o 
  11   1  14       30.96       43.38     19.82 o 
  12   1  14      265.42      304.89     66.59 o 
  13   1  14       33.17       27.98     32.18 o 
  14   1  14        8.93       45.27     22.07 o 
  15   1  14       66.33       81.40     24.42 o 
  16   1  14        7.75       73.70     24.21 o 
  17   1  14        9.02       76.52     27.44 o 
 -26   2  14        0.29       63.44     26.35 o 
 -25   2  14       72.16      144.63     25.28 o 
 -24   2  14       23.28       59.39     22.74 o 
 -23   2  14      261.47      273.33     30.75 o 
 -22   2  14       68.07       75.09     22.37 o 
 -21   2  14        0.94       33.77     19.49 o 
 -20   2  14      282.39      302.34     28.95 o 
 -19   2  14        3.94       -9.72     16.96 o 
 -18   2  14      834.14      816.80     40.01 o 
 -17   2  14       48.95       33.29     23.51 o 
 -16   2  14        9.79        1.10     15.87 o 
 -15   2  14      177.17      164.83     22.27 o 
 -14   2  14        0.03        0.70     14.38 o 
 -13   2  14      104.97      126.62     19.08 o 
 -12   2  14      557.96      596.36     26.29 o 
 -11   2  14       25.05       27.73     13.02 o 
 -10   2  14     3464.66     3496.06     77.27 o 
  -9   2  14      139.92      226.09     15.99 o 
  -8   2  14     1018.52     1101.78     32.52 o 
  -7   2  14       61.58       61.94     14.20 o 
  -6   2  14      122.72      104.91     15.00 o 
  -5   2  14       12.74       15.82     11.73 o 
  -4   2  14        0.01        2.60     11.30 o 
  -3   2  14     2984.07     2690.73     54.63 o 
  -2   2  14      140.47      178.27     17.12 o 
  -1   2  14      323.66      394.89     21.99 o 
   0   2  14     1039.97      935.42     36.52 o 
   1   2  14      276.33      252.67     19.18 o 
   2   2  14      306.61      293.49     23.26 o 
   3   2  14     1142.86     1108.18     38.17 o 
   4   2  14      164.87      155.41     19.85 o 
   5   2  14      212.07      148.64     19.52 o 
   6   2  14      474.58      511.20     34.67 o 
   7   2  14        7.75       11.81     17.47 o 
   8   2  14        0.66       14.34     17.66 o 
   9   2  14      148.90      181.34     25.84 o 
  10   2  14      473.75      638.01     41.15 o 
  11   2  14       81.78      120.28     24.27 o 
  12   2  14       19.66       67.19     24.85 o 
  13   2  14        0.50       -3.47     37.38 o 
  14   2  14       25.73       52.34     24.41 o 
  15   2  14       88.79      103.61     25.89 o 
  16   2  14        8.94       35.31     22.47 o 
  17   2  14      103.88      117.48     34.94 o 
 -25   3  14       29.38       94.98     27.80 o 
 -24   3  14      375.63      483.58     51.52 o 
 -23   3  14       56.02       97.06     23.66 o 
 -22   3  14      172.75      148.30     25.47 o 
 -21   3  14      171.67      185.85     26.39 o 
 -20   3  14      359.52      374.68     32.86 o 
 -19   3  14      112.90       86.13     23.05 o 
 -18   3  14       21.48       19.07     22.82 o 
 -17   3  14        3.55       12.99     17.51 o 
 -16   3  14     1222.16     1151.76     51.55 o 
 -15   3  14      250.83      283.55     30.56 o 
 -14   3  14        5.70       -5.52     18.80 o 
 -13   3  14      179.38      125.29     20.62 o 
 -12   3  14      128.71      133.85     21.05 o 
 -11   3  14      107.01       83.57     18.07 o 
 -10   3  14     1223.03     1257.93     39.18 o 
  -9   3  14        5.26       -4.72     13.13 o 
  -8   3  14      125.47      114.04     19.07 o 
  -7   3  14      418.91      451.35     25.04 o 
  -6   3  14        8.88       -2.25     12.92 o 
  -5   3  14      102.27      117.93     16.78 o 
  -4   3  14     1319.84     1164.73     34.30 o 
  -3   3  14      234.55      208.33     19.31 o 
  -2   3  14       25.69       29.80     13.40 o 
  -1   3  14       57.06       92.85     15.55 o 
   0   3  14        7.42       16.35     12.99 o 
   1   3  14       49.99       39.42     15.33 o 
   2   3  14       72.03       50.86     22.59 o 
   3   3  14      355.85      444.55     28.61 o 
   4   3  14      822.98      847.59     37.07 o 
   5   3  14        4.36        1.83     14.66 o 
   6   3  14       10.44       36.01     17.05 o 
   7   3  14       57.25       96.53     21.43 o 
   8   3  14        4.25        3.69     16.91 o 
   9   3  14        0.03       17.59     17.86 o 
  10   3  14       54.53       75.52     21.43 o 
  11   3  14        0.04       49.06     19.44 o 
  12   3  14        5.74       54.33     23.58 o 
  13   3  14        9.39       33.33     21.78 o 
  14   3  14        1.29       30.09     21.30 o 
  15   3  14       14.40       47.11     24.02 o 
  16   3  14      110.74      180.55     29.04 o 
 -24   4  14       38.30       91.17     33.62 o 
 -23   4  14        0.30       63.12     38.46 o 
 -22   4  14       28.91       68.08     28.50 o 
 -21   4  14       12.56      -32.26     21.51 o 
 -20   4  14       66.72       52.61     27.02 o 
 -19   4  14        0.02        9.76     22.38 o 
 -18   4  14      138.15      111.19     28.91 o 
 -17   4  14        0.23        0.21     19.84 o 
 -16   4  14     1308.11     1246.18     53.31 o 
 -15   4  14      207.77      220.70     28.25 o 
 -14   4  14     1237.83     1116.47     59.67 o 
 -13   4  14     1340.83     1152.38     44.57 o 
 -12   4  14        5.97       -4.90     17.22 o 
 -11   4  14       74.29       78.79     18.73 o 
 -10   4  14      433.62      440.63     26.30 o 
  -9   4  14       97.51      105.02     17.99 o 
  -8   4  14        0.21        0.15     13.72 o 
  -7   4  14      821.04      865.56     34.19 o 
  -6   4  14      526.35      525.41     27.79 o 
  -5   4  14       41.20       30.10     15.88 o 
  -4   4  14       36.53       36.92     15.45 o 
  -3   4  14      707.00      759.08     31.09 o 
  -2   4  14     1486.70     1431.98     40.11 o 
  -1   4  14     1917.41     1855.55     46.18 o 
   0   4  14        6.38       31.37     14.86 o 
   1   4  14     1145.27     1113.52     41.23 o 
   2   4  14      834.85      875.00     38.42 o 
   3   4  14       67.14       68.64     18.41 o 
   4   4  14      197.06      201.60     23.92 o 
   5   4  14      366.97      363.87     28.92 o 
   6   4  14      158.89      139.18     21.02 o 
   7   4  14      288.56      332.53     30.90 o 
   8   4  14      154.00      171.67     25.50 o 
   9   4  14       22.02       27.38     19.36 o 
  10   4  14       30.79       65.37     22.69 o 
  11   4  14       79.42       88.69     22.88 o 
  12   4  14       37.07       85.77     26.35 o 
  13   4  14       16.39       71.09     26.35 o 
  14   4  14        3.48       51.97     22.03 o 
  15   4  14       14.56      101.79     29.09 o 
 -23   5  14        1.37       98.01     38.41 o 
 -22   5  14        2.19       98.51     28.84 o 
 -21   5  14      100.48      123.60     31.10 o 
 -20   5  14       47.09       64.56     29.80 o 
 -19   5  14        5.83       18.58     24.05 o 
 -18   5  14      173.54      192.64     33.87 o 
 -17   5  14       10.47       18.37     23.90 o 
 -16   5  14      323.65      350.35     39.51 o 
 -15   5  14      138.37      108.03     29.40 o 
 -14   5  14      124.97       76.42     23.75 o 
 -13   5  14       59.68      108.60     24.96 o 
 -12   5  14      135.48       96.31     24.02 o 
 -11   5  14      278.77      378.52     33.86 o 
 -10   5  14      197.40      165.14     26.06 o 
  -9   5  14     1308.18     1098.19     43.99 o 
  -8   5  14        9.63       22.80     17.82 o 
  -7   5  14      122.59      144.97     22.59 o 
  -6   5  14       16.11       34.67     17.72 o 
  -5   5  14       30.30       17.35     16.15 o 
  -4   5  14      523.97      525.08     32.75 o 
  -3   5  14       21.03       23.95     17.93 o 
  -2   5  14        4.26       24.75     20.10 o 
  -1   5  14      122.15      155.90     22.46 o 
   0   5  14      517.99      664.38     40.02 o 
   1   5  14      706.15      634.17     60.63 o 
   2   5  14       77.75       96.01     33.69 o 
   3   5  14        0.39       32.58     20.27 o 
   4   5  14      120.00       92.90     23.99 o 
   5   5  14      366.37      437.38     36.04 o 
   6   5  14      227.01      181.59     28.64 o 
   7   5  14       19.69       45.09     20.61 o 
   8   5  14      422.91      432.67     37.07 o 
   9   5  14      104.22      109.58     24.70 o 
  10   5  14      382.60      320.19     33.51 o 
  11   5  14      230.04      328.47     34.43 o 
  12   5  14        0.00       42.32     21.63 o 
  13   5  14      138.91      182.37     34.63 o 
  14   5  14       40.83       77.43     29.18 o 
 -21   6  14        6.88       51.02     31.24 o 
 -20   6  14      360.98      389.33     52.22 o 
 -19   6  14      314.74      353.29     45.08 o 
 -18   6  14      152.29      160.16     34.57 o 
 -17   6  14      216.89      252.08     35.83 o 
 -16   6  14        2.64       54.55     25.81 o 
 -15   6  14      687.46      711.20     52.94 o 
 -14   6  14      632.78      602.75     43.06 o 
 -13   6  14       39.57       17.67     22.02 o 
 -12   6  14      106.38      169.84     28.92 o 
 -11   6  14      489.66      472.90     39.51 o 
 -10   6  14       96.22      108.15     25.65 o 
  -9   6  14       98.04       76.97     20.69 o 
  -8   6  14     1095.80     1110.68     70.38 o 
  -7   6  14      113.06      126.21     23.14 o 
  -6   6  14      981.57      879.79     42.84 o 
  -5   6  14      115.54      119.88     22.59 o 
  -4   6  14        0.00      -10.16     16.63 o 
  -3   6  14       78.62       69.30     19.79 o 
  -2   6  14      535.18      499.96     33.22 o 
  -1   6  14      266.33      264.81     29.69 o 
   0   6  14      118.89      144.55     26.15 o 
   1   6  14      187.87      217.73     35.13 o 
   2   6  14       42.60       47.63     21.69 o 
   3   6  14       59.71       40.95     24.17 o 
   4   6  14       21.68       29.82     21.86 o 
   5   6  14      212.86      202.15     29.42 o 
   6   6  14      460.89      401.97     37.69 o 
   7   6  14      148.40      172.20     29.16 o 
   8   6  14      269.03      262.78     32.45 o 
   9   6  14        3.17       33.23     28.78 o 
  10   6  14      231.42      265.29     41.95 o 
  11   6  14        3.05       55.88     29.40 o 
  12   6  14        5.61       90.49     31.74 o 
 -18   7  14       34.45       49.98     33.32 o 
 -17   7  14       95.90      165.78     38.58 o 
 -16   7  14        4.80       76.24     33.10 o 
 -15   7  14        2.39      101.19     33.62 o 
 -14   7  14       44.11       72.35     27.33 o 
 -13   7  14        3.02        9.91     48.65 o 
 -12   7  14        0.92       15.63     26.19 o 
 -11   7  14       62.03      120.46     32.18 o 
 -10   7  14        7.62      -10.90     24.32 o 
  -9   7  14        2.77       42.77     26.89 o 
  -8   7  14       30.16       21.36     21.68 o 
  -7   7  14      305.12      294.64     33.46 o 
  -6   7  14      924.02      837.35     48.28 o 
  -5   7  14       21.94       15.24     23.21 o 
  -4   7  14      685.65      616.41     56.69 o 
  -3   7  14       64.89      103.16     25.60 o 
  -2   7  14        0.33       21.47     24.25 o 
  -1   7  14       57.73       59.30     26.36 o 
   0   7  14       22.13       34.32     29.90 o 
   1   7  14       21.16       17.20     23.58 o 
   2   7  14       44.90       25.27     24.17 o 
   3   7  14      140.08      112.63     29.68 o 
   4   7  14       47.90       91.49     28.07 o 
   5   7  14        2.67       -8.68     23.47 o 
   6   7  14      140.22      156.12     32.25 o 
   7   7  14      159.55      125.74     30.58 o 
   8   7  14       11.57       64.92     26.86 o 
   9   7  14       30.71       84.55     26.61 o 
 -15   8  14       21.87      139.44     52.67 o 
 -14   8  14       30.67       64.31     27.51 o 
 -13   8  14       22.54       60.22     30.35 o 
 -12   8  14       10.88       26.93     27.33 o 
 -11   8  14        0.06       48.43     26.77 o 
 -10   8  14        8.01       28.19     26.22 o 
  -9   8  14       56.26      139.69     33.11 o 
  -8   8  14        0.60       33.59     22.43 o 
  -7   8  14      334.41      296.19     34.44 o 
  -6   8  14       22.01       64.98     25.07 o 
  -5   8  14      110.03      150.94     29.57 o 
  -4   8  14        0.74       13.06     21.46 o 
  -3   8  14       71.73       99.06     32.17 o 
  -2   8  14        0.11       13.41     27.37 o 
  -1   8  14       37.44       43.38     37.05 o 
   0   8  14      208.48      216.25     35.30 o 
   1   8  14        8.93       18.92     28.01 o 
   2   8  14       22.87       25.20     27.62 o 
   3   8  14      181.14      123.86     32.42 o 
   4   8  14       38.72       80.33     28.57 o 
   5   8  14      154.16      152.81     36.21 o 
   6   8  14      306.07      360.52     85.25 o 
  -8   9  14        0.01       23.19     29.38 o 
  -7   9  14        0.31       75.61     27.71 o 
  -6   9  14       26.12       81.56     27.94 o 
  -5   9  14        0.28       52.42     25.73 o 
  -4   9  14       17.06       45.69     29.33 o 
  -3   9  14        2.03       67.15     28.28 o 
  -2   9  14       15.35      113.31     30.29 o 
  -1   9  14        0.07      112.40     31.88 o 
 -25   0  15      246.55      314.92     56.73 o 
 -23   0  15       53.22       50.89     28.12 o 
 -21   0  15      136.30      206.91     45.76 o 
 -19   0  15      354.92      322.33     41.58 o 
 -17   0  15       73.60      119.11     30.47 o 
 -15   0  15        0.03      -12.80     37.80 o 
 -13   0  15        1.42       22.09     20.00 o 
 -11   0  15       19.13       -2.62     15.21 o 
  -9   0  15      219.53      246.07     23.43 o 
  -7   0  15      245.62      177.14     24.55 o 
  -5   0  15      379.38      355.74     25.28 o 
  -3   0  15      541.47      465.54     27.73 o 
  -1   0  15      749.85      742.69     34.39 o 
   1   0  15      504.63      506.28     30.64 o 
   3   0  15      100.34       84.15     23.07 o 
   5   0  15      797.43      882.15     50.97 o 
   7   0  15       78.92       99.96     26.66 o 
   9   0  15      779.67      686.15     49.97 o 
  11   0  15      355.84      330.18     48.67 o 
  13   0  15        0.05      -21.51     24.51 o 
  15   0  15        8.31      126.15     71.12 o 
 -26   1  15      292.19      333.12     33.01 o 
 -25   1  15      133.54      165.99     25.88 o 
 -24   1  15      179.50      144.57     31.58 o 
 -23   1  15       76.30       78.61     21.42 o 
 -22   1  15       66.73       53.98     20.99 o 
 -21   1  15       63.22       71.76     20.13 o 
 -20   1  15       14.41       14.94     18.03 o 
 -19   1  15       49.63       56.03     18.91 o 
 -18   1  15      235.04      245.77     25.70 o 
 -17   1  15       31.20       51.65     17.84 o 
 -16   1  15        1.48       -5.01     16.84 o 
 -15   1  15      283.45      350.85     32.04 o 
 -14   1  15       62.07       60.11     20.28 o 
 -13   1  15      376.45      372.17     25.85 o 
 -12   1  15       36.10       39.05     15.91 o 
 -11   1  15      351.82      342.35     21.03 o 
 -10   1  15       79.31       75.49     13.02 o 
  -9   1  15      395.43      357.93     18.86 o 
  -8   1  15       66.89       76.35     12.12 o 
  -7   1  15      591.58      522.42     21.10 o 
  -6   1  15        1.07       -7.93      9.79 o 
  -5   1  15      278.27      269.86     19.13 o 
  -4   1  15       17.00       20.87     11.96 o 
  -3   1  15      207.44      215.83     17.75 o 
  -2   1  15      471.31      478.27     35.65 o 
  -1   1  15     3831.64     3652.00     68.58 o 
   0   1  15      492.25      497.95     30.30 o 
   1   1  15     1484.26     1398.57     48.99 o 
   2   1  15        6.41        1.05     18.83 o 
   3   1  15       52.60       34.74     14.63 o 
   4   1  15      110.28       84.84     19.83 o 
   5   1  15      609.13      618.44     36.63 o 
   6   1  15       12.09       -0.86     16.46 o 
   7   1  15      877.75      831.84     43.94 o 
   8   1  15      233.47      203.69     26.80 o 
   9   1  15      566.98      481.50     36.99 o 
  10   1  15       56.44       61.81     25.67 o 
  11   1  15      109.93      104.15     24.53 o 
  12   1  15       73.53      135.37     23.92 o 
  13   1  15       14.65       63.98     22.23 o 
  14   1  15        0.23        1.04     20.23 o 
  15   1  15      151.51      134.69     25.51 o 
  16   1  15       62.40       74.11     35.71 o 
 -25   2  15       68.38      122.48     24.34 o 
 -24   2  15       66.85      106.20     25.89 o 
 -23   2  15       37.45       75.95     22.91 o 
 -22   2  15      110.04      106.60     23.38 o 
 -21   2  15       90.11       95.02     22.65 o 
 -20   2  15      504.28      502.25     35.03 o 
 -19   2  15      157.55      165.06     23.37 o 
 -18   2  15      214.67      209.61     25.18 o 
 -17   2  15       72.25       84.94     20.95 o 
 -16   2  15       71.08       83.02     19.29 o 
 -15   2  15      224.48      232.29     24.06 o 
 -14   2  15      467.60      472.55     28.92 o 
 -13   2  15       17.38       21.88     15.05 o 
 -12   2  15       20.87       33.71     15.62 o 
 -11   2  15        0.48        2.11     13.65 o 
 -10   2  15       17.67        9.41     12.90 o 
  -9   2  15      160.94      148.09     17.73 o 
  -8   2  15       50.80       53.12     14.23 o 
  -7   2  15      314.16      307.77     20.93 o 
  -6   2  15       22.99       16.85     12.53 o 
  -5   2  15      503.42      490.95     24.43 o 
  -4   2  15      417.10      392.45     22.57 o 
  -3   2  15      294.17      326.01     21.42 o 
  -2   2  15       68.55       87.12     15.14 o 
  -1   2  15       48.78       30.98     13.23 o 
   0   2  15      361.25      337.33     21.49 o 
   1   2  15     1089.96      872.48     34.60 o 
   2   2  15      911.29      836.60     35.53 o 
   3   2  15      836.88      851.95     37.57 o 
   4   2  15      150.89      143.95     20.19 o 
   5   2  15      246.99      281.50     25.48 o 
   6   2  15        0.01      -10.49     16.29 o 
   7   2  15      451.04      412.91     33.68 o 
   8   2  15      212.06      183.80     25.86 o 
   9   2  15       80.72       43.94     20.11 o 
  10   2  15       95.48       79.05     21.75 o 
  11   2  15      114.94      114.50     24.76 o 
  12   2  15      321.45      337.84     37.19 o 
  13   2  15      170.43      229.55     30.39 o 
  14   2  15       27.24       39.91     37.45 o 
  15   2  15       67.51      140.47     28.28 o 
  16   2  15      431.33      423.23     51.00 o 
 -25   3  15       15.17       77.33     25.19 o 
 -24   3  15        5.82       59.78     24.50 o 
 -23   3  15      192.90      216.82     31.30 o 
 -22   3  15       39.91       67.04     23.29 o 
 -21   3  15        9.79       26.73     22.17 o 
 -20   3  15        3.98       22.74     21.66 o 
 -19   3  15      184.83      140.46     26.74 o 
 -18   3  15       83.78      100.18     24.46 o 
 -17   3  15       97.25       70.15     22.82 o 
 -16   3  15      301.30      317.99     38.91 o 
 -15   3  15      228.59      256.58     29.50 o 
 -14   3  15       16.59        3.91     18.83 o 
 -13   3  15       64.40       57.32     19.29 o 
 -12   3  15       11.79       36.88     17.86 o 
 -11   3  15      235.72      246.93     24.34 o 
 -10   3  15        0.95      -10.28     13.61 o 
  -9   3  15      134.29      134.15     17.88 o 
  -8   3  15       43.54       36.35     15.42 o 
  -7   3  15      107.48      112.93     17.24 o 
  -6   3  15       51.26       44.18     14.99 o 
  -5   3  15      944.96      935.24     33.57 o 
  -4   3  15       63.92       76.95     17.65 o 
  -3   3  15       85.27       46.63     14.59 o 
  -2   3  15       92.88      112.94     21.91 o 
  -1   3  15      846.40      820.92     35.43 o 
   0   3  15      484.20      471.39     25.99 o 
   1   3  15     1706.92     1551.73     46.09 o 
   2   3  15       99.22       91.51     19.29 o 
   3   3  15       40.32        4.35     15.44 o 
   4   3  15       55.67       33.90     18.92 o 
   5   3  15       43.21       71.37     19.04 o 
   6   3  15     1763.42     1527.84     53.32 o 
   7   3  15      362.54      380.70     33.22 o 
   8   3  15      163.06      137.73     24.21 o 
   9   3  15       13.92       39.58     20.04 o 
  10   3  15      153.43      159.57     26.24 o 
  11   3  15       55.14       72.61     21.78 o 
  12   3  15        6.36       44.67     21.47 o 
  13   3  15       40.16       68.14     21.89 o 
  14   3  15      369.78      332.63     34.32 o 
  15   3  15      200.90      294.38     37.91 o 
 -24   4  15       20.38       34.31     38.30 o 
 -23   4  15       17.78      107.21     29.49 o 
 -22   4  15       25.97       31.96     24.78 o 
 -21   4  15       11.13       15.10     26.89 o 
 -20   4  15       37.80      113.56     29.71 o 
 -19   4  15       25.43       34.31     25.89 o 
 -18   4  15      222.79      242.27     52.22 o 
 -17   4  15        9.31       10.66     21.04 o 
 -16   4  15      466.89      460.75     42.98 o 
 -15   4  15      181.86      150.77     25.50 o 
 -14   4  15        0.04        3.18     19.06 o 
 -13   4  15       16.04       49.19     19.59 o 
 -12   4  15      249.88      254.66     26.45 o 
 -11   4  15       96.07      102.27     21.22 o 
 -10   4  15      280.46      272.98     26.16 o 
  -9   4  15       32.36       24.83     15.20 o 
  -8   4  15       27.44       37.11     16.37 o 
  -7   4  15      219.28      230.12     22.24 o 
  -6   4  15       79.84       53.91     18.18 o 
  -5   4  15      117.58      117.69     18.88 o 
  -4   4  15      506.16      535.81     28.49 o 
  -3   4  15      466.79      463.79     26.95 o 
  -2   4  15      615.11      614.18     29.64 o 
  -1   4  15       40.27       60.51     15.97 o 
   0   4  15      106.22       87.56     19.00 o 
   1   4  15      312.07      319.92     27.36 o 
   2   4  15      478.07      520.60     32.51 o 
   3   4  15      973.03      842.68     48.17 o 
   4   4  15     1838.11     1762.21     62.20 o 
   5   4  15      399.99      358.00     28.71 o 
   6   4  15     1466.55     1448.65     50.31 o 
   7   4  15      413.64      387.69     30.20 o 
   8   4  15        0.02        1.39     17.19 o 
   9   4  15       12.05       45.92     19.95 o 
  10   4  15      252.31      269.26     31.87 o 
  11   4  15       93.55      182.56     26.54 o 
  12   4  15      134.06      195.64     31.32 o 
  13   4  15      116.21      259.35     30.56 o 
  14   4  15        4.11       78.95     24.06 o 
 -22   5  15        1.87       54.33     29.21 o 
 -21   5  15       14.92       74.45     27.17 o 
 -20   5  15       33.03       99.14     29.86 o 
 -19   5  15       26.47      107.68     30.39 o 
 -18   5  15       10.38       40.68     24.75 o 
 -17   5  15        0.29       11.75     25.02 o 
 -16   5  15      262.73      201.66     34.56 o 
 -15   5  15       32.45       37.42     23.41 o 
 -14   5  15       37.87       22.25     21.78 o 
 -13   5  15        0.01        3.26     19.55 o 
 -12   5  15       22.42       12.05     19.75 o 
 -11   5  15       24.82       18.90     20.16 o 
 -10   5  15       31.11       29.14     20.74 o 
  -9   5  15      108.42      121.96     22.40 o 
  -8   5  15       38.07       18.41     27.66 o 
  -7   5  15      376.49      384.79     29.65 o 
  -6   5  15      154.90      195.02     24.21 o 
  -5   5  15      398.56      417.10     30.39 o 
  -4   5  15      265.58      277.70     26.65 o 
  -3   5  15      243.68      248.14     28.04 o 
  -2   5  15       25.89       14.41     17.93 o 
  -1   5  15       77.83      130.06     25.24 o 
   0   5  15       23.59       25.39     20.51 o 
   1   5  15     1145.41     1021.28     48.65 o 
   2   5  15       14.55        7.60     25.83 o 
   3   5  15      252.01      212.46     28.84 o 
   4   5  15     1017.41      982.74     49.76 o 
   5   5  15        4.36       28.14     21.68 o 
   6   5  15        6.15       28.39     21.65 o 
   7   5  15       45.20       19.18     20.84 o 
   8   5  15      175.20      177.80     31.99 o 
   9   5  15      139.42      179.71     32.58 o 
  10   5  15      456.31      479.97     44.22 o 
  11   5  15        7.94       27.12     30.80 o 
  12   5  15        0.04       56.63     27.25 o 
  13   5  15        0.06       32.87     27.02 o 
 -20   6  15        8.71       -3.97     30.60 o 
 -19   6  15        0.39       59.16     24.93 o 
 -18   6  15       13.10       49.64     27.51 o 
 -17   6  15        9.24       32.89     26.24 o 
 -16   6  15       31.76       91.86     28.28 o 
 -15   6  15       25.90      -24.66     21.89 o 
 -14   6  15       59.26      106.00     26.49 o 
 -13   6  15       10.51       30.90     22.45 o 
 -12   6  15       46.87      101.18     33.79 o 
 -11   6  15       96.43      107.30     26.13 o 
 -10   6  15       88.07       65.88     23.82 o 
  -9   6  15        2.34        5.42     18.93 o 
  -8   6  15       55.19       29.08     19.38 o 
  -7   6  15      818.73      787.96     41.73 o 
  -6   6  15      890.10      828.32     42.52 o 
  -5   6  15      557.09      470.42     33.88 o 
  -4   6  15      144.43      148.68     23.53 o 
  -3   6  15      146.17      113.88     22.49 o 
  -2   6  15      114.70       70.94     23.33 o 
  -1   6  15      113.79      107.34     24.72 o 
   0   6  15       13.96       27.53     19.84 o 
   1   6  15       10.54       16.40     20.04 o 
   2   6  15       91.39      106.34     27.25 o 
   3   6  15       65.97       60.05     23.37 o 
   4   6  15      379.66      416.71     54.35 o 
   5   6  15       11.51       25.65     21.26 o 
   6   6  15       66.25      113.48     26.85 o 
   7   6  15      161.90      163.31     28.06 o 
   8   6  15       84.70      111.21     25.73 o 
   9   6  15       22.32       84.11     33.29 o 
  10   6  15      218.32      203.39     39.95 o 
  11   6  15        0.04       69.84     35.08 o 
 -18   7  15        1.86      124.12     35.08 o 
 -17   7  15        3.40       91.48     34.31 o 
 -16   7  15       29.31      129.06     56.66 o 
 -15   7  15       38.58       46.13     31.13 o 
 -14   7  15        0.10       49.84     30.80 o 
 -13   7  15       18.34       80.94     27.51 o 
 -12   7  15       40.86       71.04     29.18 o 
 -11   7  15       35.63       96.53     29.74 o 
 -10   7  15       50.49       54.90     25.99 o 
  -9   7  15      227.83      217.57     35.23 o 
  -8   7  15      287.95      264.80     37.22 o 
  -7   7  15      221.51      131.44     27.45 o 
  -6   7  15      170.56      202.29     34.14 o 
  -5   7  15        6.04       19.57     32.68 o 
  -4   7  15      229.72      283.72     32.95 o 
  -3   7  15      374.31      391.27     41.99 o 
  -2   7  15      298.28      349.91     39.64 o 
  -1   7  15      166.27      127.71     29.38 o 
   0   7  15       76.18       94.11     28.84 o 
   1   7  15       52.60       63.91     25.85 o 
   2   7  15       75.37       31.73     25.16 o 
   3   7  15       33.72       17.35     24.89 o 
   4   7  15      123.05      193.62     57.58 o 
   5   7  15       20.35       49.24     27.81 o 
   6   7  15        0.11       67.83     27.25 o 
   7   7  15       32.59       62.26     26.89 o 
   8   7  15       28.91       88.95     41.51 o 
 -14   8  15       41.23      104.33     29.90 o 
 -13   8  15       31.51       40.34     25.36 o 
 -12   8  15       57.97      138.54     41.51 o 
 -11   8  15       11.92       42.13     39.28 o 
 -10   8  15        0.09       42.41     30.35 o 
  -9   8  15        2.31       23.68     27.77 o 
  -8   8  15      220.71      238.06     37.10 o 
  -7   8  15       53.30       67.92     25.94 o 
  -6   8  15      134.30      153.62     29.42 o 
  -5   8  15      343.80      344.93     37.33 o 
  -4   8  15        0.00       52.80     29.46 o 
  -3   8  15       26.05       49.49     28.13 o 
  -2   8  15        8.99       39.42     25.34 o 
  -1   8  15        1.01       34.99     25.69 o 
   0   8  15        4.15       47.09     28.35 o 
   1   8  15       37.67       51.74     44.19 o 
   2   8  15       10.02       78.57     27.58 o 
   3   8  15        7.36       64.35     45.53 o 
   4   8  15       67.36      102.98     33.22 o 
 -26   0  16      120.17      185.75     47.42 o 
 -24   0  16      254.89      212.57     39.95 o 
 -22   0  16      875.05      749.47     59.98 o 
 -20   0  16      946.75     1033.31    103.61 o 
 -18   0  16       16.23       79.70     27.21 o 
 -16   0  16      537.73      505.19     45.46 o 
 -14   0  16     1123.73     1070.15     61.90 o 
 -12   0  16       29.49       51.25     23.53 o 
 -10   0  16     5615.22     4976.97    318.24 o 
  -8   0  16     1416.15     1308.35     45.46 o 
  -6   0  16      720.62      695.93     34.08 o 
  -4   0  16       86.78       58.01     21.42 o 
  -2   0  16        1.19        0.42     15.03 o 
   0   0  16     1087.86      917.84     63.21 o 
   2   0  16       68.71       76.88     27.23 o 
   4   0  16       13.03       18.55     21.42 o 
   6   0  16        2.44       22.53     30.92 o 
   8   0  16        0.29       14.72     27.27 o 
  10   0  16       86.08       61.15     33.84 o 
  12   0  16       25.14       59.85     61.85 o 
  14   0  16       49.97      113.90     39.18 o 
 -26   1  16       14.15      135.50     25.23 o 
 -25   1  16      174.64      250.32     31.97 o 
 -24   1  16       64.75       83.16     24.60 o 
 -23   1  16       10.98       42.45     20.69 o 
 -22   1  16       46.59       48.23     20.59 o 
 -21   1  16       84.81       86.20     21.97 o 
 -20   1  16     2018.85     1719.05     57.39 o 
 -19   1  16      426.77      422.19     38.03 o 
 -18   1  16     1382.10     1213.86     46.96 o 
 -17   1  16     1185.94     1153.83     50.88 o 
 -16   1  16        0.01      -25.60     17.07 o 
 -15   1  16       69.57       48.03     18.37 o 
 -14   1  16      689.47      752.86     51.63 o 
 -13   1  16      243.05      259.25     23.85 o 
 -12   1  16     1107.88     1069.63     38.31 o 
 -11   1  16      348.25      397.46     22.74 o 
 -10   1  16      855.39      859.49     27.51 o 
  -9   1  16     1501.13     1439.59     37.92 o 
  -8   1  16      195.13      198.22     18.28 o 
  -7   1  16      118.69      144.75     18.90 o 
  -6   1  16        4.15       12.11     12.62 o 
  -5   1  16      123.98      106.77     16.70 o 
  -4   1  16      317.25      351.98     26.84 o 
  -3   1  16       12.05        7.62     13.97 o 
  -2   1  16        0.68       -0.01     11.51 o 
  -1   1  16       31.00       37.54     13.25 o 
   0   1  16     2810.20     2501.55     54.01 o 
   1   1  16      725.46      714.86     29.97 o 
   2   1  16      483.58      475.14     42.02 o 
   3   1  16      125.11      140.75     20.98 o 
   4   1  16      123.36       85.54     20.44 o 
   5   1  16      167.38      193.13     26.71 o 
   6   1  16       32.01       29.07     18.59 o 
   7   1  16       50.98       58.51     20.18 o 
   8   1  16      103.06      134.78     27.70 o 
   9   1  16       50.86       42.61     23.57 o 
  10   1  16        0.78        2.91     18.64 o 
  11   1  16       43.39       99.83     22.47 o 
  12   1  16       46.95       66.60     21.63 o 
  13   1  16       20.52       40.77     21.21 o 
  14   1  16        0.14       47.94     21.94 o 
  15   1  16       21.23       73.05     27.92 o 
 -25   2  16       17.41       73.67     22.07 o 
 -24   2  16       24.41       91.09     22.91 o 
 -23   2  16      215.42      184.89     27.23 o 
 -22   2  16      407.34      432.40     34.95 o 
 -21   2  16      626.95      597.11     38.29 o 
 -20   2  16      607.14      586.41     49.85 o 
 -19   2  16     1109.59     1033.83     77.10 o 
 -18   2  16        3.66       29.48     20.84 o 
 -17   2  16     1828.03     1760.15     60.49 o 
 -16   2  16      120.55      120.32     25.02 o 
 -15   2  16     1143.42      993.45     79.55 o 
 -14   2  16      172.73      163.58     25.69 o 
 -13   2  16      506.16      397.49     33.02 o 
 -12   2  16     1059.93     1081.42     40.60 o 
 -11   2  16      435.86      445.03     29.06 o 
 -10   2  16      660.18      699.07     29.66 o 
  -9   2  16        0.45       12.49     13.28 o 
  -8   2  16       10.81       -2.68     13.12 o 
  -7   2  16      307.02      302.25     21.80 o 
  -6   2  16       22.17       15.46     13.54 o 
  -5   2  16      174.10      176.94     18.82 o 
  -4   2  16      289.49      307.10     21.65 o 
  -3   2  16       34.55       65.61     14.46 o 
  -2   2  16      111.01       87.41     15.65 o 
  -1   2  16       47.61       41.41     14.06 o 
   0   2  16      140.31      138.84     17.33 o 
   1   2  16     2209.36     2022.64     80.68 o 
   2   2  16        0.75        2.33     15.56 o 
   3   2  16      474.73      418.82     29.04 o 
   4   2  16     1280.87     1171.33     42.79 o 
   5   2  16      175.02      161.90     25.21 o 
   6   2  16       13.82      -17.73     16.98 o 
   7   2  16      211.50      190.61     25.74 o 
   8   2  16       35.58       35.82     19.62 o 
   9   2  16       49.41       25.63     21.87 o 
  10   2  16        2.61       -3.34     17.55 o 
  11   2  16        0.26       -7.81     18.70 o 
  12   2  16      253.51      273.33     37.30 o 
  13   2  16       18.26       44.81     23.92 o 
  14   2  16       86.62       95.39     28.19 o 
  15   2  16       10.45       77.37     24.90 o 
 -24   3  16       40.24      117.86     25.93 o 
 -23   3  16       11.34       59.20     23.41 o 
 -22   3  16        0.19       40.16     22.33 o 
 -21   3  16      169.37      163.64     28.58 o 
 -20   3  16       38.87       -1.30     23.01 o 
 -19   3  16      385.25      345.42     35.05 o 
 -18   3  16        0.01       16.58     21.49 o 
 -17   3  16      297.11      251.17     30.46 o 
 -16   3  16      341.03      330.73     33.33 o 
 -15   3  16     1406.24     1463.32     54.85 o 
 -14   3  16       97.07      104.20     23.74 o 
 -13   3  16        0.37        5.26     19.69 o 
 -12   3  16      481.55      545.98     32.58 o 
 -11   3  16      180.88      245.10     25.06 o 
 -10   3  16        0.01      -14.55     13.74 o 
  -9   3  16      174.97      191.52     20.98 o 
  -8   3  16       86.89      106.12     18.37 o 
  -7   3  16      619.03      629.17     29.76 o 
  -6   3  16      560.18      626.00     29.24 o 
  -5   3  16       15.79       -2.19     13.25 o 
  -4   3  16      151.96      182.18     25.23 o 
  -3   3  16      494.11      479.28     38.78 o 
  -2   3  16       11.65       21.03     14.14 o 
  -1   3  16      854.36      855.14     33.64 o 
   0   3  16      318.05      347.39     27.09 o 
   1   3  16       82.63       63.45     18.78 o 
   2   3  16      195.33      242.31     24.71 o 
   3   3  16      303.05      339.56     40.48 o 
   4   3  16       60.38       49.59     24.66 o 
   5   3  16        1.46       21.85     17.52 o 
   6   3  16      478.10      509.52     37.22 o 
   7   3  16       21.89       49.09     21.98 o 
   8   3  16      162.82      147.63     27.91 o 
   9   3  16       33.12       44.02     20.78 o 
  10   3  16       16.73       32.20     20.34 o 
  11   3  16        4.87       28.52     19.62 o 
  12   3  16       17.64       84.95     22.81 o 
  13   3  16       64.89       71.84     24.37 o 
  14   3  16        8.69       52.47     26.29 o 
 -23   4  16       55.67       90.49     30.14 o 
 -22   4  16        5.27       68.98     28.52 o 
 -21   4  16        7.34        6.88     26.36 o 
 -20   4  16        1.05        0.18     25.02 o 
 -19   4  16        1.26       25.26     25.02 o 
 -18   4  16      223.06      265.84     35.78 o 
 -17   4  16      611.14      498.07     46.35 o 
 -16   4  16       59.58       46.50     41.51 o 
 -15   4  16      651.40      556.64     46.26 o 
 -14   4  16      629.74      600.20     40.45 o 
 -13   4  16       52.62       47.17     18.91 o 
 -12   4  16       50.84       53.93     19.89 o 
 -11   4  16      109.35       92.93     21.73 o 
 -10   4  16      116.80      153.07     22.80 o 
  -9   4  16       33.84       41.94     16.57 o 
  -8   4  16      392.04      424.37     27.77 o 
  -7   4  16      173.64      241.67     25.29 o 
  -6   4  16      124.42      121.56     19.39 o 
  -5   4  16        2.19       -2.22     14.93 o 
  -4   4  16        4.99        6.42     15.55 o 
  -3   4  16       18.66       36.05     16.18 o 
  -2   4  16       16.48       30.86     16.54 o 
  -1   4  16      196.59      200.48     24.16 o 
   0   4  16      503.80      519.14     32.60 o 
   1   4  16      131.04      166.75     22.77 o 
   2   4  16      247.10      276.06     26.00 o 
   3   4  16      294.13      291.93     27.66 o 
   4   4  16      144.33      164.52     23.79 o 
   5   4  16       41.15       13.40     18.02 o 
   6   4  16      125.98      153.47     24.14 o 
   7   4  16       13.36       54.18     21.24 o 
   8   4  16      125.85      177.89     32.65 o 
   9   4  16       13.23       41.83     25.21 o 
  10   4  16        1.16       13.51     20.79 o 
  11   4  16        3.98      -11.34     20.41 o 
  12   4  16        0.13       32.49     32.62 o 
  13   4  16        6.09       67.15     24.14 o 
 -22   5  16        0.18       82.23     29.06 o 
 -21   5  16       65.16      114.93     31.55 o 
 -20   5  16        0.91       45.34     29.18 o 
 -19   5  16       38.20       31.83     26.89 o 
 -18   5  16      170.53      202.02     34.25 o 
 -17   5  16      205.26      116.80     33.92 o 
 -16   5  16       42.93       47.74     23.78 o 
 -15   5  16      291.20      372.58     46.87 o 
 -14   5  16     2061.45     1924.50     73.56 o 
 -13   5  16     2601.63     2455.39     88.14 o 
 -12   5  16       38.09       36.13     22.42 o 
 -11   5  16        1.23       -3.24     19.82 o 
 -10   5  16       91.09       65.61     19.33 o 
  -9   5  16      241.48      277.47     27.52 o 
  -8   5  16       84.06       62.81     19.91 o 
  -7   5  16      469.25      509.07     35.50 o 
  -6   5  16       38.65       61.17     19.25 o 
  -5   5  16      261.62      206.40     24.74 o 
  -4   5  16      200.05      203.71     24.72 o 
  -3   5  16       65.87       42.58     19.85 o 
  -2   5  16      314.52      335.91     32.79 o 
  -1   5  16      416.40      363.79     33.42 o 
   0   5  16      216.09      214.32     28.56 o 
   1   5  16       34.17       73.77     21.68 o 
   2   5  16        1.41       19.16     22.94 o 
   3   5  16       13.97       35.25     22.33 o 
   4   5  16       91.15       75.59     23.21 o 
   5   5  16       62.73       60.15     24.88 o 
   6   5  16      297.09      337.49     33.82 o 
   7   5  16        0.69       15.28     21.35 o 
   8   5  16       59.32       78.80     27.42 o 
   9   5  16        1.67       51.10     38.38 o 
  10   5  16      170.15      153.80     31.55 o 
  11   5  16      125.55      170.54     32.67 o 
  12   5  16        6.92      104.27     32.40 o 
 -20   6  16        0.01       32.61     29.68 o 
 -19   6  16      214.14      336.90     41.94 o 
 -18   6  16      434.51      406.43     44.34 o 
 -17   6  16      119.17      284.88     34.84 o 
 -16   6  16        3.33       25.02     31.69 o 
 -15   6  16        0.05       54.06     26.01 o 
 -14   6  16       17.63       29.53     30.17 o 
 -13   6  16      332.62      331.82     35.86 o 
 -12   6  16       10.42       11.82     19.69 o 
 -11   6  16       26.38       16.92     21.63 o 
 -10   6  16       37.74       41.58     21.87 o 
  -9   6  16       45.61       45.24     22.69 o 
  -8   6  16       36.72       75.13     22.26 o 
  -7   6  16      121.01      158.29     28.90 o 
  -6   6  16      747.20      685.89     44.16 o 
  -5   6  16        1.03       11.72     24.66 o 
  -4   6  16       69.68       67.64     22.42 o 
  -3   6  16      200.29      158.66     27.48 o 
  -2   6  16       75.58       98.14     24.55 o 
  -1   6  16      155.41      183.82     27.75 o 
   0   6  16       72.52       71.98     23.37 o 
   1   6  16       67.42       76.66     28.57 o 
   2   6  16       27.52       26.42     22.41 o 
   3   6  16      108.43      159.10     28.03 o 
   4   6  16      113.34      113.10     25.90 o 
   5   6  16       29.88       26.65     21.83 o 
   6   6  16        9.16       21.43     22.42 o 
   7   6  16       69.73       84.59     26.72 o 
   8   6  16       29.76       74.55     29.16 o 
   9   6  16      185.27      298.46     39.55 o 
  10   6  16       16.75       64.10     32.26 o 
 -17   7  16       39.02       88.96     48.65 o 
 -16   7  16       33.77       45.95     48.20 o 
 -15   7  16      160.25      269.51     54.55 o 
 -14   7  16      160.33      231.77     44.63 o 
 -13   7  16       85.76       42.11     28.67 o 
 -12   7  16      180.38      166.47     33.11 o 
 -11   7  16       39.92       78.07     44.41 o 
 -10   7  16      106.61      160.94     32.31 o 
  -9   7  16      108.28      129.96     32.56 o 
  -8   7  16       78.69       72.87     23.68 o 
  -7   7  16       18.11        4.29     21.96 o 
  -6   7  16       20.75       25.20     22.29 o 
  -5   7  16       50.28       62.38     22.84 o 
  -4   7  16       23.46       35.29     26.41 o 
  -3   7  16        8.17       39.32     32.14 o 
  -2   7  16      116.32      122.60     29.56 o 
  -1   7  16        0.15       -5.07     23.04 o 
   0   7  16      119.51       77.90     27.88 o 
   1   7  16      177.84      198.88     32.63 o 
   2   7  16        1.27       16.83     25.72 o 
   3   7  16        4.77       45.99     28.01 o 
   4   7  16        8.82        5.36     24.80 o 
   5   7  16       14.78       30.62     26.09 o 
   6   7  16       87.11       66.21     29.09 o 
   7   7  16        0.41       40.35     28.35 o 
 -13   8  16        5.19       42.88     30.07 o 
 -12   8  16       26.64       85.40     29.79 o 
 -11   8  16        5.37       84.77     29.68 o 
 -10   8  16        0.09       61.75     30.77 o 
  -9   8  16       21.85      123.64     34.81 o 
  -8   8  16        0.00      112.72     30.07 o 
  -7   8  16       13.14       61.15     23.56 o 
  -6   8  16      154.00      209.92     31.69 o 
  -5   8  16        0.72        3.77     25.00 o 
  -4   8  16       29.79       47.19     27.25 o 
  -3   8  16        8.99       97.21     28.73 o 
  -2   8  16       33.38       67.41     28.98 o 
  -1   8  16        0.00       36.88     27.42 o 
   0   8  16       29.58       26.75     27.92 o 
   1   8  16       60.96      175.70     34.45 o 
   2   8  16        3.26       32.75     29.33 o 
   3   8  16       10.37       66.06     44.51 o 
 -25   0  17      126.87      187.15     49.94 o 
 -23   0  17        0.92       17.34     26.30 o 
 -21   0  17       39.65       38.57     28.45 o 
 -19   0  17        0.72       -6.03     23.76 o 
 -17   0  17       42.47       63.73     26.67 o 
 -15   0  17        0.11       20.84     23.96 o 
 -13   0  17      117.08      134.14     29.12 o 
 -11   0  17      503.79      490.67     40.34 o 
  -9   0  17        0.08       16.53     16.51 o 
  -7   0  17      488.38      533.50     33.48 o 
  -5   0  17      395.08      402.19     36.79 o 
  -3   0  17       17.43       38.34     20.18 o 
  -1   0  17        1.52      -17.96     17.03 o 
   1   0  17       62.96       94.63     25.22 o 
   3   0  17       15.18       -4.12     25.97 o 
   5   0  17       31.29        6.53     29.46 o 
   7   0  17        7.62      -23.50     63.39 o 
   9   0  17      398.88      354.30     57.18 o 
  11   0  17        5.02       57.10     58.75 o 
  13   0  17        3.55       -5.57     37.11 o 
 -25   1  17      144.90      233.12     31.63 o 
 -24   1  17       15.42       66.30     22.20 o 
 -23   1  17       10.65      -13.14     21.90 o 
 -22   1  17       49.21       80.06     21.09 o 
 -21   1  17       19.48       10.77     21.89 o 
 -20   1  17        6.59       10.55     18.31 o 
 -19   1  17       86.41       67.04     20.87 o 
 -18   1  17       41.85       47.03     19.52 o 
 -17   1  17       31.12       28.14     21.92 o 
 -16   1  17       21.09       34.17     18.03 o 
 -15   1  17       27.67       44.24     20.67 o 
 -14   1  17        1.69       -6.36     17.85 o 
 -13   1  17      295.92      291.45     32.55 o 
 -12   1  17        8.16        9.90     17.84 o 
 -11   1  17        6.20       32.69     15.77 o 
 -10   1  17      364.22      410.59     23.84 o 
  -9   1  17      357.90      361.69     22.42 o 
  -8   1  17        4.44       14.97     13.22 o 
  -7   1  17      586.80      627.51     27.93 o 
  -6   1  17     1753.21     1647.18     41.76 o 
  -5   1  17       18.88       11.65     13.46 o 
  -4   1  17       12.51       14.63     13.40 o 
  -3   1  17      142.73      106.92     16.44 o 
  -2   1  17       83.21       81.46     15.72 o 
  -1   1  17     1851.47     1809.69     56.41 o 
   0   1  17        0.06       15.72     12.99 o 
   1   1  17       75.71       64.60     17.34 o 
   2   1  17      515.78      484.16     50.97 o 
   3   1  17      467.53      519.13     34.90 o 
   4   1  17       80.33       87.69     21.43 o 
   5   1  17        3.45        0.73     18.16 o 
   6   1  17       81.94       74.56     21.48 o 
   7   1  17      372.70      354.84     33.65 o 
   8   1  17       50.84       36.63     19.95 o 
   9   1  17       71.58      104.03     24.21 o 
  10   1  17        0.04        6.12     19.28 o 
  11   1  17      134.76      150.97     28.57 o 
  12   1  17       51.75       74.92     25.61 o 
  13   1  17       61.91       89.02     28.57 o 
  14   1  17      177.19      171.87     32.52 o 
 -25   2  17        0.14       63.51     24.57 o 
 -24   2  17      153.59      210.30     31.17 o 
 -23   2  17       10.15       53.48     24.70 o 
 -22   2  17        8.78       22.57     21.38 o 
 -21   2  17      390.32      335.28     34.08 o 
 -20   2  17       70.90       35.03     22.07 o 
 -19   2  17      239.76      223.91     30.24 o 
 -18   2  17        6.82      -11.57     18.59 o 
 -17   2  17      184.91      149.98     32.93 o 
 -16   2  17       22.65       24.54     20.24 o 
 -15   2  17       62.98      118.79     24.09 o 
 -14   2  17       46.17       38.84     20.11 o 
 -13   2  17        2.43      -23.12     18.10 o 
 -12   2  17       61.96      101.99     22.48 o 
 -11   2  17        4.07        3.58     14.65 o 
 -10   2  17       19.63        5.54     14.52 o 
  -9   2  17      513.12      492.44     27.26 o 
  -8   2  17        3.08      -11.60     13.34 o 
  -7   2  17      178.35      172.28     19.78 o 
  -6   2  17      157.59      170.53     19.24 o 
  -5   2  17      697.01      717.80     38.03 o 
  -4   2  17      532.48      499.22     26.30 o 
  -3   2  17      583.82      533.67     27.35 o 
  -2   2  17        0.23       18.86     14.10 o 
  -1   2  17        3.05       10.35     14.07 o 
   0   2  17     1448.64     1265.76     46.00 o 
   1   2  17      452.11      460.66     29.50 o 
   2   2  17        4.02      -20.88     14.33 o 
   3   2  17        0.16        8.23     16.23 o 
   4   2  17      218.16      253.27     28.66 o 
   5   2  17       25.82       48.77     20.74 o 
   6   2  17      127.03      112.40     22.85 o 
   7   2  17       16.10       52.93     22.54 o 
   8   2  17      157.78      158.30     26.65 o 
   9   2  17       68.65      141.42     25.77 o 
  10   2  17       61.01      101.60     23.40 o 
  11   2  17        0.04       41.18     21.10 o 
  12   2  17       15.35       46.74     21.62 o 
  13   2  17       75.15      110.91     26.06 o 
  14   2  17        3.12       69.38     25.11 o 
 -24   3  17        2.51       85.03     25.51 o 
 -23   3  17       11.48      112.00     26.09 o 
 -22   3  17      116.64      188.05     28.97 o 
 -21   3  17        0.14       29.74     22.50 o 
 -20   3  17       28.24       24.71     23.26 o 
 -19   3  17       35.43       51.46     25.16 o 
 -18   3  17      117.81       98.54     24.92 o 
 -17   3  17        6.32       17.54     19.77 o 
 -16   3  17      239.78      262.15     35.18 o 
 -15   3  17      443.14      497.04     38.65 o 
 -14   3  17      183.42      212.92     27.62 o 
 -13   3  17        2.92      -16.18     19.00 o 
 -12   3  17        3.05      -15.20     17.30 o 
 -11   3  17       91.39       65.03     19.63 o 
 -10   3  17      154.88      123.23     23.40 o 
  -9   3  17        7.83       10.27     15.69 o 
  -8   3  17      137.42      149.36     20.47 o 
  -7   3  17      309.97      319.45     24.33 o 
  -6   3  17       24.91       53.32     16.70 o 
  -5   3  17      117.38       95.82     18.34 o 
  -4   3  17       39.19       34.21     15.59 o 
  -3   3  17       55.86       57.29     16.57 o 
  -2   3  17     1209.10     1111.25     37.94 o 
  -1   3  17     1476.40     1253.04     44.11 o 
   0   3  17      248.12      242.93     24.73 o 
   1   3  17       13.08       16.64     15.89 o 
   2   3  17      834.52      748.69     48.40 o 
   3   3  17     1053.74      912.76     43.41 o 
   4   3  17       58.73       40.32     19.11 o 
   5   3  17      513.92      411.13     35.38 o 
   6   3  17      156.81      158.49     25.65 o 
   7   3  17      219.05      221.81     29.81 o 
   8   3  17       14.45       11.96     19.68 o 
   9   3  17      174.67      160.42     27.56 o 
  10   3  17       55.80      132.61     26.49 o 
  11   3  17       35.42       76.13     30.19 o 
  12   3  17       90.56      151.71     27.52 o 
  13   3  17       12.97       77.57     23.68 o 
 -23   4  17       12.21       69.72     40.62 o 
 -22   4  17       24.50       83.75     28.76 o 
 -21   4  17       12.78       71.69     29.54 o 
 -20   4  17      121.44       92.71     29.21 o 
 -19   4  17       46.46       43.34     26.79 o 
 -18   4  17      164.67      151.09     31.55 o 
 -17   4  17      168.12      177.77     32.98 o 
 -16   4  17        3.16       33.55     23.86 o 
 -15   4  17      178.47      175.09     31.67 o 
 -14   4  17       47.53       14.07     23.11 o 
 -13   4  17       59.82       39.06     21.55 o 
 -12   4  17        4.18       35.57     18.18 o 
 -11   4  17       18.76       -3.32     17.53 o 
 -10   4  17       27.73       22.16     17.97 o 
  -9   4  17       82.23       41.83     17.54 o 
  -8   4  17      621.78      508.81     30.02 o 
  -7   4  17       14.85       33.50     16.68 o 
  -6   4  17      109.95       78.67     19.02 o 
  -5   4  17     1174.68     1110.88     39.93 o 
  -4   4  17       64.00       36.72     17.75 o 
  -3   4  17     1488.08     1355.28     42.57 o 
  -2   4  17      402.67      340.31     28.23 o 
  -1   4  17       25.40        1.53     16.83 o 
   0   4  17      517.37      490.40     32.27 o 
   1   4  17     1319.48     1156.91     49.96 o 
   2   4  17      664.93      628.25     36.57 o 
   3   4  17      735.89      601.10     46.74 o 
   4   4  17      832.33      712.50     48.55 o 
   5   4  17      114.01      122.58     22.88 o 
   6   4  17        0.94      -16.52     18.99 o 
   7   4  17      122.47      104.94     24.12 o 
   8   4  17       21.76       37.11     21.66 o 
   9   4  17        0.33       19.74     20.56 o 
  10   4  17        0.50       35.77     21.87 o 
  11   4  17       22.36      105.63     25.23 o 
  12   4  17      174.45      208.87     30.43 o 
 -22   5  17        1.06       64.81     28.98 o 
 -21   5  17       18.35       66.17     30.46 o 
 -20   5  17       45.79       71.21     29.16 o 
 -19   5  17       49.30       55.00     29.01 o 
 -18   5  17      230.23      252.92     36.31 o 
 -17   5  17        0.02       32.08     30.35 o 
 -16   5  17       18.17       72.56     26.52 o 
 -15   5  17       34.54       55.80     25.66 o 
 -14   5  17       67.87       83.67     27.28 o 
 -13   5  17       35.48       38.72     21.33 o 
 -12   5  17      448.91      392.26     36.19 o 
 -11   5  17      124.76      112.78     25.42 o 
 -10   5  17       35.00       30.09     20.71 o 
  -9   5  17      452.88      462.51     60.19 o 
  -8   5  17       41.28       55.79     19.29 o 
  -7   5  17       24.70       32.99     18.70 o 
  -6   5  17      371.47      315.13     27.99 o 
  -5   5  17       10.04       34.81     17.88 o 
  -4   5  17       41.37       16.22     18.44 o 
  -3   5  17       61.66       54.72     22.33 o 
  -2   5  17      141.13      103.42     23.82 o 
  -1   5  17       99.72       78.43     24.27 o 
   0   5  17      388.17      444.70     37.31 o 
   1   5  17      337.55      318.41     32.93 o 
   2   5  17      865.00      804.92     46.95 o 
   3   5  17       98.80       96.25     32.74 o 
   4   5  17        3.46       49.31     25.03 o 
   5   5  17       46.65       32.79     20.91 o 
   6   5  17      136.82      185.51     29.69 o 
   7   5  17        2.16      -25.37     23.84 o 
   8   5  17       71.61       86.88     28.06 o 
   9   5  17        0.00       43.14     27.92 o 
  10   5  17       38.88       78.51     29.49 o 
  11   5  17       68.66      124.17     34.37 o 
 -20   6  17        4.29      107.09     30.00 o 
 -19   6  17        0.01       74.93     29.32 o 
 -18   6  17        9.38       86.25     31.29 o 
 -17   6  17        5.00       79.39     28.29 o 
 -16   6  17        3.16       52.46     36.60 o 
 -15   6  17        1.05       44.54     33.03 o 
 -14   6  17      105.05      112.43     30.46 o 
 -13   6  17      116.77      159.79     29.66 o 
 -12   6  17       50.37       52.44     24.76 o 
 -11   6  17       11.23       73.11     23.56 o 
 -10   6  17       46.97       49.53     22.74 o 
  -9   6  17       90.40       87.65     25.00 o 
  -8   6  17       97.31      109.74     23.56 o 
  -7   6  17       51.09       48.56     20.89 o 
  -6   6  17      125.71      122.02     24.43 o 
  -5   6  17       71.40       65.19     20.21 o 
  -4   6  17       92.12       97.28     25.56 o 
  -3   6  17      140.52      128.45     26.55 o 
  -2   6  17        0.15        6.92     21.10 o 
  -1   6  17       12.76       29.72     23.02 o 
   0   6  17        7.15       41.39     24.79 o 
   1   6  17       67.93       75.36     26.79 o 
   2   6  17      169.01      127.87     28.19 o 
   3   6  17       22.74       59.00     23.46 o 
   4   6  17      126.44       78.20     32.87 o 
   5   6  17        4.63       48.55     24.19 o 
   6   6  17        3.90        7.08     23.30 o 
   7   6  17       21.29       46.45     27.64 o 
   8   6  17       66.15       59.59     28.39 o 
 -17   7  17        5.84      128.79     31.31 o 
 -16   7  17       15.93       94.44     27.77 o 
 -15   7  17       12.08       97.16     29.26 o 
 -14   7  17        6.94       77.36     30.00 o 
 -13   7  17        3.42      112.59     30.48 o 
 -12   7  17      203.37      212.07     35.83 o 
 -11   7  17      105.99      113.15     31.61 o 
 -10   7  17       15.39       21.67     31.69 o 
  -9   7  17       34.05       60.65     34.37 o 
  -8   7  17      131.69      163.74     28.96 o 
  -7   7  17        3.82       64.45     22.58 o 
  -6   7  17      212.93      236.05     31.47 o 
  -5   7  17      353.91      333.34     46.87 o 
  -4   7  17       72.70       80.83     29.46 o 
  -3   7  17        0.01        4.59     38.38 o 
  -2   7  17       13.77       17.54     24.32 o 
  -1   7  17       96.60      115.63     29.40 o 
   0   7  17       19.05       61.67     26.22 o 
   1   7  17        3.93       64.95     27.77 o 
   2   7  17       10.17      103.62     30.00 o 
   3   7  17       10.66       58.91     28.26 o 
   4   7  17        1.71       64.37     28.24 o 
   5   7  17        0.83        0.87     26.41 o 
   6   7  17       30.33       68.28     30.09 o 
 -12   8  17      130.51      104.43     32.11 o 
 -11   8  17       24.65      115.57     32.35 o 
 -10   8  17       25.73      105.16     31.55 o 
  -9   8  17        4.67       90.55     32.31 o 
  -8   8  17       35.24       61.85     35.71 o 
  -7   8  17      166.51      164.43     29.53 o 
  -6   8  17      172.39      186.17     35.11 o 
  -5   8  17       18.86       72.63     27.65 o 
  -4   8  17        2.49       21.94     32.14 o 
  -3   8  17       65.19      126.47     43.65 o 
  -2   8  17       90.63      146.63     32.47 o 
  -1   8  17       11.11      122.85     32.58 o 
   0   8  17       14.51       85.33     29.57 o 
   1   8  17        9.44       73.06     29.71 o 
 -24   0  18      249.18      283.47     47.62 o 
 -22   0  18        0.35        7.01     32.58 o 
 -20   0  18      925.92      901.01     63.63 o 
 -18   0  18     1866.94     1807.11     80.62 o 
 -16   0  18      580.59      568.53     52.58 o 
 -14   0  18      760.86      696.35     50.19 o 
 -12   0  18     1345.41     1351.76     62.75 o 
 -10   0  18     2264.31     2064.09    102.41 o 
  -8   0  18      211.26      229.01     32.28 o 
  -6   0  18      431.13      428.30     39.05 o 
  -4   0  18      400.31      447.30     49.09 o 
  -2   0  18     1539.90     1383.25     61.18 o 
   0   0  18      549.65      532.16     43.12 o 
   2   0  18       78.98       40.86     30.38 o 
   4   0  18        4.39      -15.46     26.24 o 
   6   0  18       48.05       44.25     31.65 o 
   8   0  18      135.35      202.75     55.66 o 
  10   0  18       10.49       25.45     30.92 o 
  12   0  18       27.75      104.26     46.38 o 
 -25   1  18       24.08       69.56     24.14 o 
 -24   1  18       33.65       42.60     24.42 o 
 -23   1  18       21.53       66.49     25.65 o 
 -22   1  18       54.47       48.88     24.99 o 
 -21   1  18       11.22       50.24     23.89 o 
 -20   1  18       43.66       22.40     22.74 o 
 -19   1  18      116.59      115.99     25.60 o 
 -18   1  18      490.03      468.90     38.58 o 
 -17   1  18      497.81      467.69     48.01 o 
 -16   1  18      855.00      815.05     45.37 o 
 -15   1  18      108.31      102.76     23.60 o 
 -14   1  18       47.70       60.59     22.23 o 
 -13   1  18      340.51      365.29     32.71 o 
 -12   1  18      674.90      676.91     39.54 o 
 -11   1  18      135.64      133.30     20.15 o 
 -10   1  18      167.25      131.02     18.04 o 
  -9   1  18      960.49      990.05     33.79 o 
  -8   1  18      247.13      230.77     20.84 o 
  -7   1  18     2915.68     2746.56     61.71 o 
  -6   1  18        0.08       -3.36     12.96 o 
  -5   1  18      152.81      170.89     19.38 o 
  -4   1  18       81.75       50.42     15.31 o 
  -3   1  18      124.37       89.45     21.11 o 
  -2   1  18        1.21        4.32     13.50 o 
  -1   1  18     1046.26      975.36     34.42 o 
   0   1  18       78.61       90.88     18.91 o 
   1   1  18     1658.90     1548.04     51.09 o 
   2   1  18       29.64       28.05     19.00 o 
   3   1  18      325.47      297.36     44.63 o 
   4   1  18      369.65      362.14     36.21 o 
   5   1  18        0.00       -1.29     19.48 o 
   6   1  18       46.26       46.70     22.98 o 
   7   1  18        0.65      -29.48     19.65 o 
   8   1  18        9.69        6.60     21.56 o 
   9   1  18        3.71       42.12     23.47 o 
  10   1  18       29.00       75.07     25.15 o 
  11   1  18        1.05       13.04     22.07 o 
  12   1  18       89.11      117.95     26.89 o 
  13   1  18       80.82      152.71     30.34 o 
 -25   2  18      138.18      186.26     29.61 o 
 -24   2  18      171.26      238.26     32.45 o 
 -23   2  18       60.19       91.67     25.60 o 
 -22   2  18       71.56       77.84     25.33 o 
 -21   2  18      281.34      364.99     35.74 o 
 -20   2  18       48.49       26.23     22.65 o 
 -19   2  18       24.85       15.31     20.47 o 
 -18   2  18        5.20        9.84     19.37 o 
 -17   2  18       40.46       19.80     20.63 o 
 -16   2  18       87.99       37.09     33.40 o 
 -15   2  18      551.66      504.97     37.97 o 
 -14   2  18      324.06      350.22     41.83 o 
 -13   2  18     1231.85     1109.94     69.91 o 
 -12   2  18      457.21      401.54     37.37 o 
 -11   2  18       11.54       19.92     17.77 o 
 -10   2  18        5.66        2.04     16.43 o 
  -9   2  18      376.53      341.81     24.76 o 
  -8   2  18        1.52        5.39     14.99 o 
  -7   2  18        8.67       36.93     15.67 o 
  -6   2  18      107.82      145.11     19.46 o 
  -5   2  18       13.56       22.34     14.56 o 
  -4   2  18      526.99      483.87     34.52 o 
  -3   2  18        3.27       -3.43     14.21 o 
  -2   2  18      237.08      240.22     25.73 o 
  -1   2  18       10.32        9.64     16.87 o 
   0   2  18      543.44      551.76     38.72 o 
   1   2  18       40.29       15.05     17.22 o 
   2   2  18     1177.97     1026.92     56.56 o 
   3   2  18       19.42       26.05     19.51 o 
   4   2  18       16.81        1.77     18.30 o 
   5   2  18      237.61      193.45     27.00 o 
   6   2  18        6.03       46.37     20.47 o 
   7   2  18        0.01       -7.57     19.91 o 
   8   2  18       34.44        7.04     32.69 o 
   9   2  18      274.01      225.45     30.74 o 
  10   2  18       18.32       34.51     21.18 o 
  11   2  18       80.03      156.69     28.24 o 
  12   2  18       36.70       93.97     26.52 o 
  13   2  18        1.43       34.06     28.57 o 
 -24   3  18       30.78       59.96     25.32 o 
 -23   3  18        0.01       51.23     22.35 o 
 -22   3  18        0.26       47.77     29.82 o 
 -21   3  18      386.53      373.18     37.72 o 
 -20   3  18       58.03      122.01     27.52 o 
 -19   3  18        1.38       19.95     25.19 o 
 -18   3  18        6.96       23.09     21.00 o 
 -17   3  18       90.56      110.38     25.71 o 
 -16   3  18      609.31      597.78     42.74 o 
 -15   3  18      578.41      559.06     40.69 o 
 -14   3  18      204.54      192.36     28.59 o 
 -13   3  18        0.36        8.21     19.37 o 
 -12   3  18        7.22       -5.05     16.53 o 
 -11   3  18        1.29       -1.42     17.53 o 
 -10   3  18      742.46      745.63     37.99 o 
  -9   3  18        0.00        2.70     17.88 o 
  -8   3  18     1633.59     1458.86     43.28 o 
  -7   3  18      214.07      243.06     26.66 o 
  -6   3  18      290.75      281.13     23.83 o 
  -5   3  18      688.15      777.93     34.24 o 
  -4   3  18       48.49       43.37     16.72 o 
  -3   3  18       90.31       80.08     18.30 o 
  -2   3  18      820.59      820.18     42.64 o 
  -1   3  18       27.54       62.73     18.78 o 
   0   3  18      122.30      134.00     21.30 o 
   1   3  18      449.02      397.07     32.27 o 
   2   3  18      160.55      144.29     22.58 o 
   3   3  18      564.97      468.24     32.86 o 
   4   3  18      171.19      218.06     30.76 o 
   5   3  18      580.21      596.25     41.73 o 
   6   3  18      194.18      283.81     31.42 o 
   7   3  18       29.21       47.07     22.55 o 
   8   3  18       24.39       20.53     19.80 o 
   9   3  18        0.70       26.71     21.49 o 
  10   3  18       18.70       61.89     23.56 o 
  11   3  18        0.04       64.13     25.75 o 
  12   3  18        3.04       43.89     22.67 o 
 -23   4  18       82.42      115.08     51.33 o 
 -22   4  18      111.72      182.77     37.58 o 
 -21   4  18        1.90       19.30     26.95 o 
 -20   4  18       45.99       21.79     24.59 o 
 -19   4  18      314.65      426.87     92.88 o 
 -18   4  18       34.37       57.93     27.36 o 
 -17   4  18      386.84      451.61     52.26 o 
 -16   4  18      575.94      503.94     46.31 o 
 -15   4  18        2.66        2.19     24.96 o 
 -14   4  18     1411.02     1360.01     67.40 o 
 -13   4  18      278.97      285.85     36.74 o 
 -12   4  18        6.74      -26.72     17.81 o 
 -11   4  18      112.64       82.65     23.68 o 
 -10   4  18        8.16        7.73     18.24 o 
  -9   4  18      708.26      583.30     32.20 o 
  -8   4  18       63.64       55.42     19.59 o 
  -7   4  18        0.17        3.71     16.03 o 
  -6   4  18      865.20      878.57     37.73 o 
  -5   4  18      293.55      300.43     25.49 o 
  -4   4  18     1292.20     1163.66     41.74 o 
  -3   4  18       41.77       62.24     20.00 o 
  -2   4  18       22.29       18.81     17.45 o 
  -1   4  18      202.26      265.22     26.77 o 
   0   4  18       55.82       81.07     26.74 o 
   1   4  18      295.90      318.86     31.45 o 
   2   4  18        0.74        7.21     17.52 o 
   3   4  18      144.41      154.75     23.44 o 
   4   4  18      276.92      254.21     28.71 o 
   5   4  18       65.38       78.50     24.32 o 
   6   4  18      115.02      104.93     25.75 o 
   7   4  18       26.78       77.49     23.98 o 
   8   4  18       47.76       50.45     25.26 o 
   9   4  18       84.59      135.35     27.05 o 
  10   4  18        5.61       22.91     22.76 o 
  11   4  18       11.56       43.35     24.20 o 
 -21   5  18       21.94      130.11     32.06 o 
 -20   5  18        0.22       22.35     26.21 o 
 -19   5  18       92.76      207.82     39.28 o 
 -18   5  18        5.02       27.82     24.89 o 
 -17   5  18        4.11       44.70     26.95 o 
 -16   5  18      493.44      542.73     48.80 o 
 -15   5  18       27.36       21.57     26.09 o 
 -14   5  18       94.64       94.03     41.51 o 
 -13   5  18       33.88       36.06     22.85 o 
 -12   5  18       15.60       16.13     20.44 o 
 -11   5  18      117.16      175.02     27.41 o 
 -10   5  18      132.05      126.66     26.06 o 
  -9   5  18       20.01       40.15     23.81 o 
  -8   5  18       54.04      103.36     21.66 o 
  -7   5  18       42.31       59.37     19.63 o 
  -6   5  18       61.52      100.16     21.67 o 
  -5   5  18        2.94       24.98     19.75 o 
  -4   5  18      122.64      134.21     22.99 o 
  -3   5  18       35.26       42.88     22.65 o 
  -2   5  18       72.24       81.81     23.20 o 
  -1   5  18       89.66      104.44     24.03 o 
   0   5  18       31.86       42.08     22.28 o 
   1   5  18       26.20        4.09     20.81 o 
   2   5  18       49.01       62.76     23.13 o 
   3   5  18       24.46       11.10     21.58 o 
   4   5  18       13.85       19.84     22.74 o 
   5   5  18       35.80       69.68     23.82 o 
   6   5  18      161.11      155.15     33.92 o 
   7   5  18        0.88      -14.63     25.10 o 
   8   5  18        4.08       39.26     30.80 o 
   9   5  18       48.86       92.74     29.52 o 
 -19   6  18       88.17       93.78     31.55 o 
 -18   6  18      127.80      166.33     32.31 o 
 -17   6  18      485.52      543.87     50.43 o 
 -16   6  18       50.28       94.46     31.24 o 
 -15   6  18       26.04       61.00     30.00 o 
 -14   6  18       18.42       98.78     28.84 o 
 -13   6  18      250.01      202.72     31.37 o 
 -12   6  18      205.35      183.54     40.71 o 
 -11   6  18        4.64       33.80     22.64 o 
 -10   6  18      165.47      229.89     31.97 o 
  -9   6  18      389.92      476.82     40.72 o 
  -8   6  18        0.49      -11.17     19.60 o 
  -7   6  18      245.66      252.07     28.61 o 
  -6   6  18       55.79       69.16     21.97 o 
  -5   6  18      201.69      223.80     27.52 o 
  -4   6  18       34.64       52.01     23.41 o 
  -3   6  18      105.41       97.13     24.98 o 
  -2   6  18        1.84       -7.93     20.47 o 
  -1   6  18        4.16       21.47     26.27 o 
   0   6  18        2.54       36.52     25.46 o 
   1   6  18       10.53       14.56     23.63 o 
   2   6  18       82.58      115.30     27.98 o 
   3   6  18       34.80       50.28     23.94 o 
   4   6  18      140.21      160.91     34.03 o 
   5   6  18        3.16       22.97     23.82 o 
   6   6  18       52.46       70.39     25.70 o 
   7   6  18        0.13       36.75     28.07 o 
 -16   7  18       82.55      107.86     30.64 o 
 -15   7  18        0.82       80.87     30.09 o 
 -14   7  18       13.64       27.32     26.01 o 
 -13   7  18        0.12       92.32     26.55 o 
 -12   7  18      134.73      233.43     33.66 o 
 -11   7  18        4.94       80.49     28.91 o 
 -10   7  18       49.27       60.95     28.45 o 
  -9   7  18       28.04       91.57     29.21 o 
  -8   7  18      341.31      408.50     44.28 o 
  -7   7  18        0.38       11.15     21.04 o 
  -6   7  18      104.26       89.27     50.88 o 
  -5   7  18       21.31       66.56     26.35 o 
  -4   7  18       22.59       78.88     29.18 o 
  -3   7  18       47.11       62.21     27.17 o 
  -2   7  18        0.30       20.66     28.57 o 
  -1   7  18        0.36       26.27     28.57 o 
   0   7  18        0.03        2.36     25.43 o 
   1   7  18       44.33       53.07     27.17 o 
   2   7  18        3.25        4.51     22.98 o 
   3   7  18       13.96       23.41     27.57 o 
   4   7  18        6.28       11.72     36.60 o 
 -10   8  18       70.75      114.30     33.02 o 
  -9   8  18        4.71       51.61     29.60 o 
  -8   8  18       65.17      128.02     34.02 o 
  -7   8  18        0.56      -17.26     30.66 o 
  -6   8  18       23.52       23.13     32.14 o 
  -5   8  18      224.92      301.53     41.30 o 
  -4   8  18        6.97       75.40     29.88 o 
  -3   8  18        3.06       98.99     30.55 o 
  -2   8  18        3.73       46.12     50.88 o 
 -25   0  19        3.78       59.65     31.51 o 
 -23   0  19       20.79       40.71     39.24 o 
 -21   0  19      112.17      132.62     33.20 o 
 -19   0  19        0.73      -22.68     28.98 o 
 -17   0  19       19.30       -2.50     27.43 o 
 -15   0  19      890.56      928.33     78.72 o 
 -13   0  19      425.10      429.83     58.55 o 
 -11   0  19      221.83      248.90     49.72 o 
  -9   0  19       10.18      -14.38     20.98 o 
  -7   0  19       15.29        6.80     20.52 o 
  -5   0  19     1153.56      961.31     54.30 o 
  -3   0  19      710.60      693.97     51.32 o 
  -1   0  19      690.00      707.80     49.82 o 
   1   0  19      773.25      653.12     85.04 o 
   3   0  19      114.13       85.76     32.58 o 
   5   0  19      172.44      251.00     46.97 o 
   7   0  19       71.90      103.59     34.99 o 
   9   0  19      365.13      319.00     53.27 o 
  11   0  19       84.86       88.71     34.78 o 
 -25   1  19      118.67      132.29     39.20 o 
 -24   1  19       67.57       97.22     26.05 o 
 -23   1  19       42.22       86.66     25.83 o 
 -22   1  19       78.31       86.19     30.03 o 
 -21   1  19       14.80        8.34     21.58 o 
 -20   1  19       20.21       51.08     23.75 o 
 -19   1  19      164.15      157.90     27.43 o 
 -18   1  19       30.75       43.41     20.71 o 
 -17   1  19       33.74       24.74     20.09 o 
 -16   1  19        0.08      -15.53     18.64 o 
 -15   1  19       19.97       47.65     20.71 o 
 -14   1  19        2.76        1.42     18.70 o 
 -13   1  19      224.79      249.90     35.19 o 
 -12   1  19      378.83      436.18     34.84 o 
 -11   1  19      340.15      377.90     33.23 o 
 -10   1  19      194.63      218.00     21.50 o 
  -9   1  19       64.64       90.61     17.60 o 
  -8   1  19      539.98      550.80     28.35 o 
  -7   1  19        0.64      -19.90     13.27 o 
  -6   1  19       39.65       28.07     15.91 o 
  -5   1  19      101.80      135.93     20.43 o 
  -4   1  19      142.69      145.73     20.52 o 
  -3   1  19      510.97      507.88     30.52 o 
  -2   1  19      785.31      864.73     38.71 o 
  -1   1  19      489.92      471.67     34.55 o 
   0   1  19      977.83      945.74     45.67 o 
   1   1  19      416.23      480.14     41.75 o 
   2   1  19      160.24      141.11     27.51 o 
   3   1  19       71.19       83.91     24.51 o 
   4   1  19       54.01       46.21     23.59 o 
   5   1  19       14.11       -1.32     21.56 o 
   6   1  19        0.56       18.55     23.04 o 
   7   1  19      502.05      409.80     40.86 o 
   8   1  19       27.36       75.07     23.78 o 
   9   1  19      150.51      136.10     27.68 o 
  10   1  19        0.28       21.41     33.03 o 
  11   1  19        0.93       12.38     20.43 o 
  12   1  19        2.70       42.48     27.92 o 
 -24   2  19        0.01       33.82     38.36 o 
 -23   2  19        0.12       35.97     31.96 o 
 -22   2  19        0.37        8.50     21.55 o 
 -21   2  19       52.07       87.88     25.44 o 
 -20   2  19       99.31      192.28     29.08 o 
 -19   2  19       19.72       53.99     23.13 o 
 -18   2  19      151.46      154.55     28.56 o 
 -17   2  19       34.58       44.14     21.87 o 
 -16   2  19      102.85      130.21     25.77 o 
 -15   2  19      149.75      159.42     27.08 o 
 -14   2  19        5.49       -3.26     19.12 o 
 -13   2  19       10.74       25.25     20.34 o 
 -12   2  19      475.21      490.44     37.16 o 
 -11   2  19       16.20       18.78     18.39 o 
 -10   2  19      706.80      713.56     42.99 o 
  -9   2  19      405.24      449.64     28.41 o 
  -8   2  19      305.65      317.19     24.98 o 
  -7   2  19       89.32       97.34     17.84 o 
  -6   2  19      124.62      115.43     18.84 o 
  -5   2  19       95.22      109.24     21.52 o 
  -4   2  19      123.14      141.22     20.25 o 
  -3   2  19       32.13       18.20     15.09 o 
  -2   2  19       18.18       10.78     15.69 o 
  -1   2  19     2455.24     2259.14     64.08 o 
   0   2  19     1758.74     1628.76     50.07 o 
   1   2  19      140.72      149.62     22.09 o 
   2   2  19        0.07       20.72     20.39 o 
   3   2  19      108.26      117.79     24.93 o 
   4   2  19      300.56      271.22     30.61 o 
   5   2  19       12.54       24.23     19.77 o 
   6   2  19      644.03      594.51     42.33 o 
   7   2  19       25.45       40.97     23.33 o 
   8   2  19      116.64      148.97     29.08 o 
   9   2  19        0.01       25.44     24.99 o 
  10   2  19       30.69       51.15     24.28 o 
  11   2  19        6.66       80.95     25.89 o 
  12   2  19       27.82       64.89     25.48 o 
 -23   3  19       26.48       57.39     25.79 o 
 -22   3  19        3.89       30.41     23.04 o 
 -21   3  19      113.06      147.78     33.02 o 
 -20   3  19       89.05       55.41     31.57 o 
 -19   3  19       38.32       46.02     23.72 o 
 -18   3  19        4.13       18.46     22.29 o 
 -17   3  19       31.00       31.75     22.43 o 
 -16   3  19       28.92       37.75     21.74 o 
 -15   3  19        2.74        3.31     20.54 o 
 -14   3  19       88.37      106.22     24.55 o 
 -13   3  19      514.78      492.46     38.35 o 
 -12   3  19        2.36       29.80     17.48 o 
 -11   3  19      345.80      328.13     32.69 o 
 -10   3  19        0.08       11.64     18.45 o 
  -9   3  19     1215.31     1242.45     42.81 o 
  -8   3  19       89.54       78.56     19.22 o 
  -7   3  19     1053.44      923.19     41.40 o 
  -6   3  19       14.47       33.73     16.53 o 
  -5   3  19      315.03      331.11     25.72 o 
  -4   3  19        0.21      -15.25     15.63 o 
  -3   3  19     2883.17     2578.06     81.93 o 
  -2   3  19       64.35       86.48     20.66 o 
  -1   3  19      702.03      629.05     35.86 o 
   0   3  19      854.12      919.89     44.47 o 
   1   3  19      116.72      123.96     22.14 o 
   2   3  19      483.36      450.08     33.13 o 
   3   3  19      456.62      441.25     36.90 o 
   4   3  19        0.43        8.51     20.11 o 
   5   3  19       35.81        7.59     21.17 o 
   6   3  19      263.01      329.50     34.19 o 
   7   3  19       49.44       36.68     21.76 o 
   8   3  19       54.67       47.94     21.63 o 
   9   3  19        7.57       48.52     22.82 o 
  10   3  19       18.95       53.54     22.56 o 
  11   3  19        0.00       31.44     22.92 o 
 -22   4  19       13.32       72.37     27.65 o 
 -21   4  19       24.17       43.87     26.17 o 
 -20   4  19       79.72      106.96     31.29 o 
 -19   4  19      270.19      338.60     41.30 o 
 -18   4  19      333.71      459.87     66.50 o 
 -17   4  19        1.94       16.24     24.25 o 
 -16   4  19       60.07      101.18     35.90 o 
 -15   4  19        3.14       -3.19     24.67 o 
 -14   4  19       12.06       25.21     26.09 o 
 -13   4  19        0.20       -0.13     23.09 o 
 -12   4  19      287.29      244.61     30.66 o 
 -11   4  19      172.02      189.83     39.39 o 
 -10   4  19      388.96      333.00     32.01 o 
  -9   4  19      419.44      439.18     32.85 o 
  -8   4  19       93.59       47.53     18.86 o 
  -7   4  19       60.19       62.57     18.11 o 
  -6   4  19      108.68       99.77     21.51 o 
  -5   4  19        1.96       36.07     16.19 o 
  -4   4  19        1.01       -4.70     15.18 o 
  -3   4  19     1015.55     1070.52     45.32 o 
  -2   4  19        4.29        3.95     17.77 o 
  -1   4  19      576.11      603.01     38.95 o 
   0   4  19        4.55       12.79     17.17 o 
   1   4  19      152.16      113.87     22.10 o 
   2   4  19      312.99      298.69     28.51 o 
   3   4  19       60.60       62.25     20.25 o 
   4   4  19       42.78       57.57     23.22 o 
   5   4  19       48.06       33.04     22.64 o 
   6   4  19        0.06       39.61     22.47 o 
   7   4  19       84.08      128.31     26.19 o 
   8   4  19      235.46      269.42     32.65 o 
   9   4  19        7.58       -2.64     21.95 o 
  10   4  19      171.12      184.08     29.34 o 
 -20   5  19       20.97       83.91     35.83 o 
 -19   5  19       53.85      110.47     29.49 o 
 -18   5  19        1.40       -2.36     24.85 o 
 -17   5  19       27.79       54.21     27.68 o 
 -16   5  19       42.08      113.54     29.68 o 
 -15   5  19      154.39      156.88     33.17 o 
 -14   5  19      120.44       98.13     29.71 o 
 -13   5  19        0.17      -29.55     21.46 o 
 -12   5  19      147.47      106.72     26.08 o 
 -11   5  19       57.35       47.11     23.45 o 
 -10   5  19        4.60       34.64     22.19 o 
  -9   5  19       26.78       -4.12     20.97 o 
  -8   5  19       92.71      109.91     21.94 o 
  -7   5  19       33.68       15.07     18.57 o 
  -6   5  19       21.40       36.10     18.50 o 
  -5   5  19        5.26       16.01     18.07 o 
  -4   5  19       17.29       44.34     23.17 o 
  -3   5  19       14.76       37.66     22.04 o 
  -2   5  19       32.16      -17.99     23.14 o 
  -1   5  19        3.80        6.74     21.24 o 
   0   5  19      123.54      151.10     27.49 o 
   1   5  19       13.40       11.38     22.25 o 
   2   5  19       21.36       17.60     21.69 o 
   3   5  19       67.27       79.08     23.96 o 
   4   5  19       85.87      105.73     26.72 o 
   5   5  19        5.13       11.87     27.36 o 
   6   5  19       30.16       71.24     37.94 o 
   7   5  19       24.08       58.67     29.54 o 
   8   5  19       15.53       69.46     38.83 o 
 -18   6  19      388.95      436.80     47.06 o 
 -17   6  19      155.39      271.21     37.34 o 
 -16   6  19        5.68       95.49     41.96 o 
 -15   6  19       24.44       49.62     27.98 o 
 -14   6  19       78.01      121.58     33.76 o 
 -13   6  19       45.35       58.43     27.86 o 
 -12   6  19       57.32      110.04     26.87 o 
 -11   6  19        0.01       46.97     25.10 o 
 -10   6  19        1.24        2.57     22.23 o 
  -9   6  19      217.04      264.22     32.13 o 
  -8   6  19      171.69      216.83     31.01 o 
  -7   6  19       24.70       50.08     20.81 o 
  -6   6  19       36.23       28.59     19.95 o 
  -5   6  19       16.29       65.91     24.03 o 
  -4   6  19       10.64       28.31     22.55 o 
  -3   6  19       41.11       77.66     33.12 o 
  -2   6  19        2.09       34.96     22.50 o 
  -1   6  19       22.33       61.75     37.05 o 
   0   6  19        5.16       43.58     23.19 o 
   1   6  19       39.74       58.41     35.53 o 
   2   6  19      323.07      349.28     37.75 o 
   3   6  19      136.34      213.01     35.60 o 
   4   6  19       39.32       91.38     25.98 o 
   5   6  19       24.37       56.12     27.79 o 
   6   6  19       86.06      114.38     33.11 o 
 -15   7  19       59.43       97.84     32.32 o 
 -14   7  19        0.02       53.55     29.25 o 
 -13   7  19       10.36       61.54     25.75 o 
 -12   7  19        5.93       91.32     27.27 o 
 -11   7  19       11.40       66.14     33.52 o 
 -10   7  19       31.02       73.35     34.37 o 
  -9   7  19       13.08       73.87     39.82 o 
  -8   7  19        0.51       65.76     26.15 o 
  -7   7  19       20.91       90.78     29.01 o 
  -6   7  19       68.51       51.62     28.82 o 
  -5   7  19       11.90        3.14     22.68 o 
  -4   7  19       61.03      110.56     38.83 o 
  -3   7  19        1.97       32.69     25.34 o 
  -2   7  19      100.21      178.76     34.99 o 
  -1   7  19      247.04      258.33     37.66 o 
   0   7  19       21.62       73.64     29.07 o 
   1   7  19        2.41       88.86     28.45 o 
   2   7  19        1.99      104.55     50.88 o 
 -24   0  20      226.56      336.95     94.32 o 
 -22   0  20      143.96      115.96     47.93 o 
 -20   0  20      310.82      303.17     54.66 o 
 -18   0  20      612.27      624.75     73.23 o 
 -16   0  20      440.91      417.46     81.95 o 
 -14   0  20       84.78       92.10     40.05 o 
 -12   0  20      548.02      526.47     65.49 o 
 -10   0  20      262.09      314.46     39.81 o 
  -8   0  20      533.23      617.62     48.67 o 
  -6   0  20     1330.34     1214.79     81.02 o 
  -4   0  20      929.01      849.91     54.23 o 
  -2   0  20      160.58      131.91     30.06 o 
   0   0  20      240.53      239.58     45.30 o 
   2   0  20       27.37       43.79     33.84 o 
   4   0  20        4.45       -2.06     28.98 o 
   6   0  20        6.86      -24.97     29.46 o 
   8   0  20       68.18       72.52     33.84 o 
  10   0  20       63.53      113.97     37.11 o 
 -24   1  20       23.24       78.11     26.51 o 
 -23   1  20        6.34       77.03     25.90 o 
 -22   1  20      111.70      109.35     45.65 o 
 -21   1  20        6.60       42.96     21.80 o 
 -20   1  20      258.21      270.10     32.68 o 
 -19   1  20      147.55      135.97     27.33 o 
 -18   1  20     1252.87     1227.15    100.45 o 
 -17   1  20       48.32       -3.02     20.11 o 
 -16   1  20       41.73       55.09     22.61 o 
 -15   1  20     2042.08     1837.93     85.46 o 
 -14   1  20      134.07      110.12     23.82 o 
 -13   1  20      904.28      965.82     57.37 o 
 -12   1  20       43.93       63.05     28.12 o 
 -11   1  20      430.10      415.99     41.83 o 
 -10   1  20       93.63      110.64     23.96 o 
  -9   1  20     1365.90     1255.14     53.93 o 
  -8   1  20      315.49      306.17     27.00 o 
  -7   1  20      261.24      304.86     27.11 o 
  -6   1  20        0.19        2.29     15.44 o 
  -5   1  20       57.96       55.69     17.58 o 
  -4   1  20       57.13       67.10     18.73 o 
  -3   1  20      102.49       79.03     18.99 o 
  -2   1  20       61.84       61.62     17.79 o 
  -1   1  20        4.40       12.72     17.61 o 
   0   1  20       79.61       63.60     24.67 o 
   1   1  20      181.88      128.78     28.91 o 
   2   1  20      268.74      243.72     34.33 o 
   3   1  20        7.42       27.10     22.22 o 
   4   1  20       15.71       38.06     24.55 o 
   5   1  20       20.05       52.05     23.22 o 
   6   1  20        7.00        7.16     24.10 o 
   7   1  20        1.34       70.49     23.52 o 
   8   1  20        8.70       59.41     25.48 o 
   9   1  20      227.08      243.60     34.29 o 
  10   1  20        5.92       34.12     25.89 o 
  11   1  20       36.58       51.74     26.67 o 
 -24   2  20        5.93       54.28     24.84 o 
 -23   2  20      115.74      201.49     31.03 o 
 -22   2  20      104.12      115.28     31.63 o 
 -21   2  20       87.76       63.93     23.15 o 
 -20   2  20      130.19      224.03     31.67 o 
 -19   2  20      145.76      174.69     34.79 o 
 -18   2  20        0.28      -18.23     20.39 o 
 -17   2  20     1162.64     1053.82     53.94 o 
 -16   2  20      226.68      155.97     27.36 o 
 -15   2  20      750.51      767.55     46.32 o 
 -14   2  20       23.66       26.61     20.34 o 
 -13   2  20      266.84      265.15     30.53 o 
 -12   2  20      425.89      374.87     34.58 o 
 -11   2  20      662.33      643.04     36.80 o 
 -10   2  20     2710.64     2367.32     63.03 o 
  -9   2  20      349.22      397.25     32.73 o 
  -8   2  20      350.05      347.40     26.21 o 
  -7   2  20      821.36      795.48     44.14 o 
  -6   2  20      806.37      844.53     37.53 o 
  -5   2  20      368.76      404.35     27.82 o 
  -4   2  20        5.71        0.03     15.23 o 
  -3   2  20      940.09      949.27     37.77 o 
  -2   2  20        3.70       17.28     17.57 o 
  -1   2  20      357.60      382.07     29.36 o 
   0   2  20      440.33      315.75     30.49 o 
   1   2  20      754.52      631.99     47.45 o 
   2   2  20       50.76       13.23     21.92 o 
   3   2  20      421.53      303.02     49.99 o 
   4   2  20       40.68       49.56     24.45 o 
   5   2  20      226.11      193.67     33.22 o 
   6   2  20       35.52       37.12     22.58 o 
   7   2  20       67.88      103.41     30.80 o 
   8   2  20        0.03       45.14     24.67 o 
   9   2  20        3.53       61.95     24.61 o 
  10   2  20       23.83      101.99     28.52 o 
  11   2  20        0.01       61.18     27.89 o 
 -23   3  20        0.79       40.94     39.66 o 
 -22   3  20       19.49       95.91     26.13 o 
 -21   3  20       25.64       90.31     27.04 o 
 -20   3  20       59.31      108.03     27.34 o 
 -19   3  20     1522.84     1340.14    102.47 o 
 -18   3  20       26.65       29.80     21.66 o 
 -17   3  20      231.89      182.32     28.66 o 
 -16   3  20       36.22       11.95     24.78 o 
 -15   3  20      481.94      548.54     42.16 o 
 -14   3  20      186.34      154.16     41.70 o 
 -13   3  20        5.88       23.53     19.65 o 
 -12   3  20       61.32       96.66     24.55 o 
 -11   3  20        0.08        2.18     17.68 o 
 -10   3  20       56.09       78.60     21.13 o 
  -9   3  20      207.42      207.89     23.10 o 
  -8   3  20      214.76      246.42     24.45 o 
  -7   3  20       80.26       93.63     19.79 o 
  -6   3  20       45.43       66.86     17.64 o 
  -5   3  20      222.77      243.68     24.09 o 
  -4   3  20      223.71      231.14     23.57 o 
  -3   3  20      121.01      143.83     22.39 o 
  -2   3  20       33.71       72.46     20.66 o 
  -1   3  20        9.58       11.70     17.24 o 
   0   3  20      132.13      222.75     25.22 o 
   1   3  20       19.10       16.77     19.01 o 
   2   3  20       31.58       43.14     22.65 o 
   3   3  20        0.00        1.94     20.02 o 
   4   3  20        1.51       42.70     21.92 o 
   5   3  20       18.08       36.81     23.67 o 
   6   3  20       24.34       14.63     22.11 o 
   7   3  20       17.25       51.81     22.25 o 
   8   3  20       79.33      136.20     27.20 o 
   9   3  20        3.93       10.26     22.54 o 
  10   3  20        1.13       51.74     26.77 o 
 -22   4  20       21.03       32.91     31.69 o 
 -21   4  20       13.20      120.16     28.84 o 
 -20   4  20      117.21      152.36     46.87 o 
 -19   4  20       25.55       66.52     28.19 o 
 -18   4  20      158.39      208.71     47.31 o 
 -17   4  20        2.60        8.71     24.67 o 
 -16   4  20       49.78       91.56     27.17 o 
 -15   4  20        0.01       55.56     24.32 o 
 -14   4  20       10.21       -0.91     22.91 o 
 -13   4  20       16.83       37.85     25.61 o 
 -12   4  20      178.50      177.30     28.45 o 
 -11   4  20        3.71       23.63     21.32 o 
 -10   4  20       10.80       38.76     21.77 o 
  -9   4  20       41.14        6.63     22.48 o 
  -8   4  20       58.27       42.07     35.96 o 
  -7   4  20      167.35      129.37     21.27 o 
  -6   4  20        4.03       13.72     19.02 o 
  -5   4  20       40.79       57.15     18.38 o 
  -4   4  20      141.55      119.70     22.85 o 
  -3   4  20        2.40       28.59     18.54 o 
  -2   4  20       48.54       39.51     20.62 o 
  -1   4  20      102.22      170.09     24.53 o 
   0   4  20      101.49      135.01     23.75 o 
   1   4  20        9.38        3.59     17.79 o 
   2   4  20        8.49       10.79     18.24 o 
   3   4  20      305.65      256.46     32.48 o 
   4   4  20        9.52       31.67     23.16 o 
   5   4  20       98.12      113.63     27.32 o 
   6   4  20        3.96        4.52     23.11 o 
   7   4  20        3.24       63.22     24.14 o 
   8   4  20       14.42       51.38     22.19 o 
   9   4  20        1.21       18.36     24.24 o 
 -20   5  20        0.59       78.63     26.85 o 
 -19   5  20       75.93       81.79     30.39 o 
 -18   5  20       17.38       77.42     28.73 o 
 -17   5  20      209.72      407.94     58.02 o 
 -16   5  20       96.88      121.87     32.11 o 
 -15   5  20       23.49       31.21     25.70 o 
 -14   5  20       50.52      100.29     32.64 o 
 -13   5  20       70.27      143.61     31.33 o 
 -12   5  20      265.29      301.65     34.72 o 
 -11   5  20      552.22      620.01     43.77 o 
 -10   5  20        6.06       18.47     21.63 o 
  -9   5  20      706.06      671.65     61.35 o 
  -8   5  20        0.53       22.70     29.96 o 
  -7   5  20      290.07      313.67     45.84 o 
  -6   5  20      102.85       67.92     23.22 o 
  -5   5  20      248.43      258.10     32.07 o 
  -4   5  20      258.51      238.69     36.43 o 
  -3   5  20       91.52       91.97     25.90 o 
  -2   5  20       33.93       44.72     22.47 o 
  -1   5  20      117.18      168.77     29.00 o 
   0   5  20        5.07       -4.44     21.67 o 
   1   5  20      123.30      232.75     31.72 o 
   2   5  20      105.91      169.29     28.36 o 
   3   5  20       38.61       67.82     25.60 o 
   4   5  20        0.37       11.58     26.67 o 
   5   5  20       18.88       69.22     27.18 o 
   6   5  20       14.00      -14.59     25.05 o 
   7   5  20       33.98       40.41     28.81 o 
 -17   6  20        2.83       46.50     45.53 o 
 -16   6  20      352.31      397.67     44.32 o 
 -15   6  20       90.83      130.85     33.87 o 
 -14   6  20      301.01      368.61     42.92 o 
 -13   6  20       33.92       30.37     27.23 o 
 -12   6  20       14.48       33.96     24.71 o 
 -11   6  20       72.24      118.59     25.83 o 
 -10   6  20        2.11       60.57     24.32 o 
  -9   6  20       33.45       66.17     23.49 o 
  -8   6  20      114.01      155.87     28.67 o 
  -7   6  20       55.29      117.34     23.92 o 
  -6   6  20      118.99       81.03     25.29 o 
  -5   6  20      130.85      158.76     29.09 o 
  -4   6  20        9.86       60.34     24.42 o 
  -3   6  20       13.82       46.59     23.21 o 
  -2   6  20       57.15       22.01     29.01 o 
  -1   6  20      343.56      377.25     45.46 o 
   0   6  20       35.77       26.93     24.21 o 
   1   6  20      212.31      181.52     31.97 o 
   2   6  20      145.68      261.17     40.65 o 
   3   6  20       17.32       59.53     24.46 o 
   4   6  20       37.38       58.39     29.65 o 
 -13   7  20      130.14      187.01     38.81 o 
 -12   7  20        6.64       34.59     31.79 o 
 -11   7  20      102.42      206.57     45.21 o 
 -10   7  20      328.36      325.36     36.64 o 
  -9   7  20      110.58      150.68     32.01 o 
  -8   7  20       11.79       68.08     26.26 o 
  -7   7  20      119.07      187.78     39.76 o 
  -6   7  20       75.96      154.46     57.53 o 
  -5   7  20        0.62       45.97     26.36 o 
  -4   7  20        3.60       30.90     27.28 o 
  -3   7  20       14.09       56.57     35.71 o 
  -2   7  20        3.91      116.74     31.24 o 
  -1   7  20        1.38       68.09     28.91 o 
   0   7  20        1.89       73.75     28.59 o 
 -23   0  21      101.70      129.88     41.55 o 
 -21   0  21       10.44       11.46     41.75 o 
 -19   0  21       26.81       20.10     38.65 o 
 -17   0  21       28.66       72.45     38.65 o 
 -15   0  21        0.37       47.08     33.42 o 
 -13   0  21       28.62       91.52     40.05 o 
 -11   0  21      142.17      184.06     97.41 o 
  -9   0  21      170.46      231.73     36.14 o 
  -7   0  21      269.88      270.20     37.57 o 
  -5   0  21     1044.48     1109.12     84.31 o 
  -3   0  21        0.79       -5.30     22.50 o 
  -1   0  21     1594.22     1623.02     91.52 o 
   1   0  21       40.09       36.51     54.12 o 
   3   0  21      358.22      308.19     53.54 o 
   5   0  21      194.59      229.45     48.87 o 
   7   0  21      502.39      367.91     57.67 o 
   9   0  21      210.45      210.15     47.51 o 
 -24   1  21       61.76      135.31     32.73 o 
 -23   1  21       10.58       25.61     25.72 o 
 -22   1  21       26.08       67.89     28.45 o 
 -21   1  21        0.00        9.57     23.85 o 
 -20   1  21        5.94        0.48     22.48 o 
 -19   1  21        2.40       -5.23     23.89 o 
 -18   1  21      133.69      122.61     32.14 o 
 -17   1  21       10.83       16.92     29.43 o 
 -16   1  21       15.33       11.17     22.48 o 
 -15   1  21      243.64      199.80     33.02 o 
 -14   1  21        0.12       26.16     24.28 o 
 -13   1  21       31.25        0.38     23.80 o 
 -12   1  21       34.41       37.39     23.48 o 
 -11   1  21       13.51        6.29     24.10 o 
 -10   1  21      746.49      744.52     55.12 o 
  -9   1  21      137.49      107.97     22.36 o 
  -8   1  21        5.87       19.96     17.90 o 
  -7   1  21       62.83       62.45     19.27 o 
  -6   1  21       74.44       79.04     19.52 o 
  -5   1  21      761.06      757.06     55.78 o 
  -4   1  21     1075.28     1027.58     41.88 o 
  -3   1  21      699.58      628.36     35.50 o 
  -2   1  21       82.18       90.28     22.45 o 
  -1   1  21        4.13        6.58     18.31 o 
   0   1  21      253.13      242.38     33.11 o 
   1   1  21      313.11      320.84     41.06 o 
   2   1  21       83.41       61.48     24.96 o 
   3   1  21      279.15      332.30     38.42 o 
   4   1  21       52.77       52.70     25.02 o 
   5   1  21      598.67      555.05     48.53 o 
   6   1  21      322.18      304.41     37.34 o 
   7   1  21      115.66      174.36     29.32 o 
   8   1  21        3.95       33.58     24.45 o 
   9   1  21       25.69       42.66     23.55 o 
  10   1  21      181.09      194.50     35.56 o 
 -23   2  21        2.15       62.54     24.71 o 
 -22   2  21       88.30      163.84     29.66 o 
 -21   2  21        4.54      -23.68     21.33 o 
 -20   2  21       12.48       43.52     23.82 o 
 -19   2  21       25.79       53.43     23.99 o 
 -18   2  21      124.66      228.43     31.88 o 
 -17   2  21        0.06      -11.68     21.83 o 
 -16   2  21        9.13       -0.06     20.77 o 
 -15   2  21      303.21      307.33     33.60 o 
 -14   2  21      119.71      120.14     25.94 o 
 -13   2  21      106.01      152.80     26.11 o 
 -12   2  21       47.22       44.05     29.14 o 
 -11   2  21       15.81      -18.62     17.83 o 
 -10   2  21      141.06      129.97     22.90 o 
  -9   2  21      188.19      200.39     22.87 o 
  -8   2  21      516.75      568.57     41.20 o 
  -7   2  21     2335.55     2016.08     64.54 o 
  -6   2  21      729.13      690.76     41.89 o 
  -5   2  21      298.66      282.68     26.88 o 
  -4   2  21      164.49      196.54     24.16 o 
  -3   2  21      242.22      234.30     31.30 o 
  -2   2  21      911.93      806.56     45.17 o 
  -1   2  21      275.01      278.43     30.01 o 
   0   2  21       85.58       90.32     22.88 o 
   1   2  21      214.16      145.76     30.29 o 
   2   2  21        0.88       -0.23     22.22 o 
   3   2  21       48.31       17.30     24.25 o 
   4   2  21      647.64      662.26     51.56 o 
   5   2  21       12.02       -1.43     23.66 o 
   6   2  21      318.97      290.42     38.47 o 
   7   2  21        5.24        5.69     29.16 o 
   8   2  21      302.54      274.54     37.19 o 
   9   2  21        1.93       39.67     25.41 o 
 -22   3  21       93.82      144.18     28.43 o 
 -21   3  21        2.69       79.88     22.94 o 
 -20   3  21        9.19      112.93     26.19 o 
 -19   3  21       31.98       63.60     32.03 o 
 -18   3  21      135.68      136.09     27.27 o 
 -17   3  21       37.55       20.43     21.78 o 
 -16   3  21       32.46       46.69     22.98 o 
 -15   3  21       16.52       15.17     21.58 o 
 -14   3  21       38.20       45.27     23.02 o 
 -13   3  21       77.51      103.54     30.45 o 
 -12   3  21        4.03        5.83     21.80 o 
 -11   3  21      166.27      163.48     24.59 o 
 -10   3  21        0.66       20.41     18.57 o 
  -9   3  21      172.56      189.70     25.09 o 
  -8   3  21      111.97      104.00     19.26 o 
  -7   3  21      360.08      287.65     25.46 o 
  -6   3  21       67.03       45.12     18.02 o 
  -5   3  21      959.99      935.32     38.99 o 
  -4   3  21       45.43       50.17     19.26 o 
  -3   3  21      225.50      239.22     27.16 o 
  -2   3  21      134.02      126.03     22.74 o 
  -1   3  21        0.16        0.52     17.16 o 
   0   3  21      362.13      354.58     30.39 o 
   1   3  21      423.40      426.43     37.81 o 
   2   3  21       11.91        8.96     21.41 o 
   3   3  21        5.34       22.38     23.89 o 
   4   3  21      386.54      383.97     42.63 o 
   5   3  21      148.60      134.76     30.63 o 
   6   3  21       12.15       21.05     25.47 o 
   7   3  21       14.17       33.25     27.36 o 
   8   3  21      135.27      196.55     33.48 o 
   9   3  21       19.83       53.28     27.77 o 
 -21   4  21       33.46       51.61     27.22 o 
 -20   4  21       65.78      108.39     28.84 o 
 -19   4  21       21.58       90.01     30.46 o 
 -18   4  21       37.29       45.65     29.32 o 
 -17   4  21       26.68       66.81     28.62 o 
 -16   4  21       15.32       73.65     29.18 o 
 -15   4  21       73.94       44.35     28.29 o 
 -14   4  21       14.48       34.13     27.23 o 
 -13   4  21        1.53       33.18     33.48 o 
 -12   4  21       17.65       47.68     26.00 o 
 -11   4  21       80.76       67.74     23.37 o 
 -10   4  21       18.59       12.80     20.34 o 
  -9   4  21       16.45       14.56     20.25 o 
  -8   4  21       65.29       35.91     18.97 o 
  -7   4  21       16.87       17.04     17.68 o 
  -6   4  21       95.77       59.07     18.07 o 
  -5   4  21       18.81       45.64     20.18 o 
  -4   4  21        8.89      -10.52     17.73 o 
  -3   4  21      471.63      422.39     32.97 o 
  -2   4  21      157.95      156.24     24.68 o 
  -1   4  21       39.26       42.97     20.26 o 
   0   4  21       16.14       39.57     24.11 o 
   1   4  21        4.74       21.99     20.72 o 
   2   4  21      381.56      318.25     34.28 o 
   3   4  21       33.64       61.74     37.43 o 
   4   4  21       89.12       80.83     26.71 o 
   5   4  21       34.75       51.94     24.24 o 
   6   4  21       47.39       42.14     24.21 o 
   7   4  21        1.64       13.56     22.91 o 
 -19   5  21       12.92      122.71     31.91 o 
 -18   5  21       74.88      100.08     31.24 o 
 -17   5  21       31.34       52.72     28.45 o 
 -16   5  21        4.04       75.40     42.85 o 
 -15   5  21       16.74       46.22     36.60 o 
 -14   5  21       45.41      117.11     28.91 o 
 -13   5  21       45.55       84.81     26.79 o 
 -12   5  21      181.38      259.60     32.30 o 
 -11   5  21       31.17       54.68     24.04 o 
 -10   5  21        3.74       31.32     22.95 o 
  -9   5  21       37.77       38.46     26.46 o 
  -8   5  21        1.42       24.18     26.03 o 
  -7   5  21       47.36       67.20     22.19 o 
  -6   5  21       24.02       48.56     24.45 o 
  -5   5  21        9.65       12.83     22.08 o 
  -4   5  21       74.67       80.16     23.46 o 
  -3   5  21       10.00       39.73     22.77 o 
  -2   5  21        2.40       32.97     23.31 o 
  -1   5  21      318.00      331.51     36.34 o 
   0   5  21        0.05       27.84     25.05 o 
   1   5  21       14.44       14.70     23.13 o 
   2   5  21      176.57      228.04     33.35 o 
   3   5  21      124.78      176.99     35.23 o 
   4   5  21       10.04       -6.86     28.57 o 
   5   5  21       43.11       55.44     30.09 o 
 -16   6  21       23.15      114.10     33.40 o 
 -15   6  21        1.38        9.51     28.80 o 
 -14   6  21        0.62      116.71     32.01 o 
 -13   6  21       25.44       55.54     37.05 o 
 -12   6  21       19.77      114.16     27.06 o 
 -11   6  21        6.62       35.31     23.92 o 
 -10   6  21       12.30       42.21     24.21 o 
  -9   6  21      100.24      100.52     26.38 o 
  -8   6  21       31.43       19.15     30.55 o 
  -7   6  21       18.85       36.98     22.99 o 
  -6   6  21       11.51       76.50     31.77 o 
  -5   6  21       18.88       71.13     25.50 o 
  -4   6  21      449.95      460.23     41.02 o 
  -3   6  21      440.45      440.27     39.25 o 
  -2   6  21        2.71       29.21     37.05 o 
  -1   6  21      155.58      223.64     32.47 o 
   0   6  21       24.56       39.84     25.21 o 
   1   6  21      135.11      202.19     31.66 o 
   2   6  21      158.56      183.72     37.23 o 
 -11   7  21        6.34       42.74     26.56 o 
 -10   7  21       13.35       82.98     48.60 o 
  -9   7  21       11.06       70.10     25.84 o 
  -8   7  21        0.00       86.92     34.39 o 
  -7   7  21        0.24       38.85     30.32 o 
  -6   7  21       26.63      159.92     32.78 o 
  -5   7  21       13.90       65.62     29.18 o 
  -4   7  21        0.95       92.00     29.80 o 
  -3   7  21       28.74      103.28     29.06 o 
 -22   0  22        6.00       83.13     36.41 o 
 -20   0  22      135.04      132.09     74.22 o 
 -18   0  22      210.03      136.21     45.30 o 
 -16   0  22        0.59      -10.82     32.80 o 
 -14   0  22      197.40       87.30     42.60 o 
 -12   0  22      128.58      169.96     45.76 o 
 -10   0  22        1.15        4.91     52.57 o 
  -8   0  22       14.65       40.07     25.00 o 
  -6   0  22      230.33      218.69     36.85 o 
  -4   0  22      186.05      191.35     33.24 o 
  -2   0  22      269.67      288.53     49.72 o 
   0   0  22      108.87      141.83     40.41 o 
   2   0  22       17.70       17.39     34.78 o 
   4   0  22       55.34       47.18     38.22 o 
   6   0  22        3.87        2.29     33.84 o 
   8   0  22        6.86      106.11     38.22 o 
 -23   1  22        5.11      127.87     32.50 o 
 -22   1  22        7.30       57.13     24.49 o 
 -21   1  22       11.01       54.76     27.22 o 
 -20   1  22      129.20      169.57     44.63 o 
 -19   1  22        1.57       29.58     23.12 o 
 -18   1  22       13.35       -6.88     22.31 o 
 -17   1  22       11.36       26.73     28.12 o 
 -16   1  22      365.08      432.73     44.54 o 
 -15   1  22      166.87      181.68     32.84 o 
 -14   1  22       99.36       89.12     28.45 o 
 -13   1  22       50.69       55.96     25.10 o 
 -12   1  22       24.19       34.54     24.67 o 
 -11   1  22     1094.89      929.65     57.86 o 
 -10   1  22      923.50      797.03     45.55 o 
  -9   1  22        2.37        5.04     16.54 o 
  -8   1  22      241.34      257.09     26.81 o 
  -7   1  22      658.48      710.30     42.41 o 
  -6   1  22       65.13       55.27     19.69 o 
  -5   1  22      157.83      221.13     26.97 o 
  -4   1  22       18.75       37.99     16.59 o 
  -3   1  22        0.00        9.40     17.46 o 
  -2   1  22       60.88       40.57     20.56 o 
  -1   1  22      148.66       99.78     26.65 o 
   0   1  22      605.68      513.03     45.51 o 
   1   1  22      238.15      189.80     31.18 o 
   2   1  22       23.63       30.77     24.54 o 
   3   1  22       23.46       -5.86     23.84 o 
   4   1  22       21.47       31.40     25.34 o 
   5   1  22       40.04       99.74     28.57 o 
   6   1  22        0.11       90.97     27.92 o 
   7   1  22        4.19       -2.37     21.89 o 
   8   1  22        7.13       37.20     25.64 o 
   9   1  22       22.12       98.75     28.74 o 
 -22   2  22       66.55      104.00     30.29 o 
 -21   2  22      195.22      236.29     34.33 o 
 -20   2  22       70.11       82.55     39.10 o 
 -19   2  22       43.26       75.95     28.91 o 
 -18   2  22        4.67       77.22     32.14 o 
 -17   2  22      489.76      420.69     44.62 o 
 -16   2  22       14.32        4.89     22.20 o 
 -15   2  22      446.66      462.40     46.03 o 
 -14   2  22      155.05      184.77     34.07 o 
 -13   2  22      112.36       88.77     28.78 o 
 -12   2  22       79.19      109.70     28.29 o 
 -11   2  22      319.00      335.43     40.06 o 
 -10   2  22        9.69       38.10     21.91 o 
  -9   2  22      221.57      251.13     30.56 o 
  -8   2  22      436.82      387.29     31.14 o 
  -7   2  22        1.80        8.76     20.44 o 
  -6   2  22       16.36       -1.57     17.05 o 
  -5   2  22      276.42      315.02     28.73 o 
  -4   2  22      319.71      326.09     32.83 o 
  -3   2  22        0.00      -20.90     18.13 o 
  -2   2  22      332.05      323.48     42.18 o 
  -1   2  22      300.45      220.25     28.66 o 
   0   2  22        3.00       21.48     23.78 o 
   1   2  22      508.50      434.34     43.25 o 
   2   2  22       21.17        1.79     24.54 o 
   3   2  22      417.33      289.73     39.62 o 
   4   2  22      299.99      272.85     38.20 o 
   5   2  22        2.23       41.70     28.07 o 
   6   2  22       95.98      164.73     48.89 o 
   7   2  22        1.10       31.44     25.34 o 
   8   2  22       17.47       61.36     33.48 o 
 -21   3  22       62.31       96.48     26.84 o 
 -20   3  22      103.42      211.38     29.42 o 
 -19   3  22      163.45      212.80     39.52 o 
 -18   3  22       58.60       84.36     27.75 o 
 -17   3  22        0.69       39.89     21.62 o 
 -16   3  22       81.40       88.62     25.83 o 
 -15   3  22        0.41       30.92     23.50 o 
 -14   3  22      167.38      184.00     29.79 o 
 -13   3  22        9.80       21.25     20.99 o 
 -12   3  22       44.19       24.67     22.55 o 
 -11   3  22       16.28       18.13     32.43 o 
 -10   3  22        1.90        3.97     19.00 o 
  -9   3  22       21.77       53.27     20.27 o 
  -8   3  22       32.95       -1.29     17.00 o 
  -7   3  22       36.33       56.43     17.99 o 
  -6   3  22       21.65       -5.70     15.71 o 
  -5   3  22       20.40       67.42     19.96 o 
  -4   3  22        1.79      -12.38     19.62 o 
  -3   3  22       83.74       92.43     24.80 o 
  -2   3  22        9.74        3.29     20.34 o 
  -1   3  22       92.40       88.80     37.20 o 
   0   3  22        1.90       25.51     22.04 o 
   1   3  22       26.10       -0.85     24.67 o 
   2   3  22      104.45       79.04     28.97 o 
   3   3  22      102.36       70.91     26.89 o 
   4   3  22        9.84        1.11     23.43 o 
   5   3  22      136.90      118.01     31.05 o 
   6   3  22        0.77       -3.07     22.10 o 
   7   3  22        6.31       17.28     24.02 o 
 -20   4  22        0.10       38.75     27.72 o 
 -19   4  22       11.14       97.27     28.91 o 
 -18   4  22      213.83      266.20     37.43 o 
 -17   4  22       42.41       68.51     29.49 o 
 -16   4  22      275.94      343.42     42.34 o 
 -15   4  22        4.91       16.67     35.26 o 
 -14   4  22       71.49      151.44     31.94 o 
 -13   4  22        2.88       47.30     26.73 o 
 -12   4  22        9.63       43.31     25.85 o 
 -11   4  22       47.22      108.85     25.65 o 
 -10   4  22       35.83       65.15     29.07 o 
  -9   4  22       59.04       82.09     24.26 o 
  -8   4  22       14.24       32.75     22.45 o 
  -7   4  22      279.13      223.85     27.15 o 
  -6   4  22        0.63       -2.23     20.89 o 
  -5   4  22        3.78        4.50     21.43 o 
  -4   4  22        0.20       -8.99     20.54 o 
  -3   4  22       64.55       71.17     22.35 o 
  -2   4  22        0.65        9.57     20.11 o 
  -1   4  22       44.20       43.46     21.58 o 
   0   4  22       72.28       73.16     37.04 o 
   1   4  22       25.55        8.19     24.42 o 
   2   4  22      168.36      217.74     33.27 o 
   3   4  22       16.74       53.39     25.26 o 
   4   4  22       18.99       33.08     23.20 o 
   5   4  22      123.16      221.00     35.10 o 
   6   4  22       26.94      109.07     31.85 o 
 -18   5  22       37.25      106.94     33.56 o 
 -17   5  22      141.08      158.55     34.28 o 
 -16   5  22      149.09      112.36     30.87 o 
 -15   5  22       28.98      130.95     46.42 o 
 -14   5  22      186.53      253.52     47.31 o 
 -13   5  22       26.32       50.90     40.62 o 
 -12   5  22       50.66       57.94     26.28 o 
 -11   5  22      204.20      222.21     31.29 o 
 -10   5  22       53.77       84.41     25.28 o 
  -9   5  22       47.19       43.12     22.60 o 
  -8   5  22        5.68       13.66     21.16 o 
  -7   5  22      452.75      524.58     48.53 o 
  -6   5  22       98.60      154.83     30.33 o 
  -5   5  22      196.57      191.93     30.84 o 
  -4   5  22      123.60      137.52     28.84 o 
  -3   5  22       96.20      133.43     27.39 o 
  -2   5  22       28.28       35.77     25.00 o 
  -1   5  22       49.93       78.07     38.73 o 
   0   5  22      157.60      192.49     31.28 o 
   1   5  22      161.97      227.13     32.69 o 
   2   5  22       19.22       84.53     27.81 o 
   3   5  22      118.79      149.74     45.46 o 
   4   5  22        3.67       31.28     28.50 o 
 -15   6  22       11.09      110.86     31.12 o 
 -14   6  22       77.09      131.72     32.03 o 
 -13   6  22      115.98      192.00     37.01 o 
 -12   6  22        3.03       -5.05     21.72 o 
 -11   6  22       21.22       95.80     26.34 o 
 -10   6  22       15.90       69.62     25.11 o 
  -9   6  22      197.87      277.29     34.18 o 
  -8   6  22       32.23       96.44     44.63 o 
  -7   6  22       12.44       36.14     42.68 o 
  -6   6  22      412.48      500.24     57.90 o 
  -5   6  22      126.58      181.76     34.26 o 
  -4   6  22       12.15       43.30     25.92 o 
  -3   6  22       27.98       96.03     41.01 o 
  -2   6  22       12.59       65.82     26.76 o 
  -1   6  22        0.27       15.72     24.93 o 
   0   6  22       29.56       67.18     26.72 o 
 -21   0  23        0.11       38.43     55.66 o 
 -19   0  23        8.07       -4.05     35.56 o 
 -17   0  23      260.16      338.11    137.61 o 
 -15   0  23      748.57      705.41     88.13 o 
 -13   0  23       17.09       79.42     40.01 o 
 -11   0  23       35.23       34.02     37.11 o 
  -9   0  23       10.36       27.20     39.21 o 
  -7   0  23      117.00      125.59     31.13 o 
  -5   0  23      112.39      180.29     34.31 o 
  -3   0  23     1322.26     1202.39    105.14 o 
  -1   0  23      321.36      309.86     54.53 o 
   1   0  23      627.84      450.85    153.07 o 
   3   0  23        0.04       28.27     72.67 o 
   5   0  23      404.60      435.85     66.48 o 
   7   0  23        7.92       87.54     42.60 o 
 -22   1  23       20.07       75.62     26.22 o 
 -21   1  23       11.13       52.87     24.50 o 
 -20   1  23       20.24       61.88     28.57 o 
 -19   1  23        5.11       60.20     27.77 o 
 -18   1  23      119.78       97.15     27.14 o 
 -17   1  23      111.14      130.03     31.36 o 
 -16   1  23       59.75       72.71     31.24 o 
 -15   1  23      299.15      346.96     41.25 o 
 -14   1  23       34.39       79.04     28.26 o 
 -13   1  23      152.83      149.24     31.85 o 
 -12   1  23      329.73      363.81     50.57 o 
 -11   1  23      321.87      273.98     36.31 o 
 -10   1  23       12.62       -2.46     22.53 o 
  -9   1  23        1.01       15.20     19.31 o 
  -8   1  23      329.61      395.49     31.82 o 
  -7   1  23      874.85      894.22     57.62 o 
  -6   1  23      116.22       83.19     21.48 o 
  -5   1  23      589.52      601.32     36.35 o 
  -4   1  23      111.89      141.28     24.47 o 
  -3   1  23      561.95      541.86     39.99 o 
  -2   1  23      260.14      258.67     34.71 o 
  -1   1  23      354.35      333.07     37.48 o 
   0   1  23        0.00       11.00     22.32 o 
   1   1  23       89.30       52.15     26.97 o 
   2   1  23        0.58       19.80     23.12 o 
   3   1  23      414.33      405.40     77.66 o 
   4   1  23      499.44      483.61     48.53 o 
   5   1  23      101.42      117.11     37.94 o 
   6   1  23        0.43       68.11     25.14 o 
   7   1  23       67.64      120.05     32.25 o 
 -22   2  23       71.28       76.11     28.98 o 
 -21   2  23       45.77      105.67     30.33 o 
 -20   2  23       22.77       84.44     33.03 o 
 -19   2  23       51.49       90.51     33.68 o 
 -18   2  23       42.62       75.04     30.39 o 
 -17   2  23      212.40      233.00     42.85 o 
 -16   2  23        1.20       60.23     26.50 o 
 -15   2  23       40.32       50.24     32.58 o 
 -14   2  23      281.95      323.26     41.25 o 
 -13   2  23        0.83       19.85     25.14 o 
 -12   2  23       29.43       14.57     25.28 o 
 -11   2  23       30.82        9.50     24.41 o 
 -10   2  23       65.68       94.46     24.58 o 
  -9   2  23        3.77       13.22     21.14 o 
  -8   2  23      241.79      256.43     30.89 o 
  -7   2  23        1.91       28.60     18.67 o 
  -6   2  23      779.46      704.58     39.69 o 
  -5   2  23      406.07      333.56     33.67 o 
  -4   2  23      243.44      283.38     36.38 o 
  -3   2  23       12.49        0.04     19.54 o 
  -2   2  23      491.82      419.66     48.15 o 
  -1   2  23       25.64       53.86     25.10 o 
   0   2  23      520.48      454.84     45.09 o 
   1   2  23      346.14      432.96     44.59 o 
   2   2  23      904.85      939.14     61.19 o 
   3   2  23       24.92        8.57     26.09 o 
   4   2  23       33.29       36.13     28.01 o 
   5   2  23       57.30       82.87     25.05 o 
   6   2  23      249.82      192.50     37.10 o 
   7   2  23        7.73       31.10     28.17 o 
 -21   3  23        6.32       44.68     26.23 o 
 -20   3  23        9.29       53.64     26.09 o 
 -19   3  23       17.21       82.60     23.25 o 
 -18   3  23       29.60      100.38     28.28 o 
 -17   3  23        5.24       57.21     25.12 o 
 -16   3  23        7.24       54.45     24.02 o 
 -15   3  23        0.16       53.79     23.31 o 
 -14   3  23       24.10       53.86     24.90 o 
 -13   3  23       80.92       80.17     28.62 o 
 -12   3  23       41.82       21.32     26.48 o 
 -11   3  23      239.93      244.37     37.34 o 
 -10   3  23       33.33       31.59     22.40 o 
  -9   3  23      131.67       89.47     24.91 o 
  -8   3  23        0.23        9.54     19.27 o 
  -7   3  23        7.64       28.75     22.59 o 
  -6   3  23       24.63       25.38     25.11 o 
  -5   3  23        2.98       -8.05     20.54 o 
  -4   3  23      115.53       98.47     25.86 o 
  -3   3  23       35.34       53.06     26.64 o 
  -2   3  23      203.03      187.49     29.28 o 
  -1   3  23       46.57       94.54     25.60 o 
   0   3  23       25.02       41.08     27.23 o 
   1   3  23        5.33      -12.90     24.59 o 
   2   3  23       58.37       71.53     28.98 o 
   3   3  23       63.54       42.39     29.01 o 
   4   3  23        0.37       19.03     25.75 o 
   5   3  23        0.38       21.27     26.22 o 
   6   3  23       30.54       58.77     41.07 o 
 -19   4  23        8.77       72.58     36.60 o 
 -18   4  23       62.53       89.09     30.12 o 
 -17   4  23       36.04      107.72     38.38 o 
 -16   4  23      217.85      255.43     38.15 o 
 -15   4  23        3.30       53.65     27.64 o 
 -14   4  23       64.89      109.16     30.14 o 
 -13   4  23       15.71       73.19     27.11 o 
 -12   4  23       36.63       32.58     23.90 o 
 -11   4  23       81.97       84.46     24.40 o 
 -10   4  23      117.14      104.13     27.45 o 
  -9   4  23        1.76       50.24     23.60 o 
  -8   4  23      198.25      191.39     46.04 o 
  -7   4  23        0.10       10.69     23.36 o 
  -6   4  23       22.70        1.81     21.80 o 
  -5   4  23      104.79       72.04     25.62 o 
  -4   4  23      245.25      257.19     32.11 o 
  -3   4  23       48.70       56.14     24.69 o 
  -2   4  23      148.15      120.43     27.62 o 
  -1   4  23       23.88        8.23     54.01 o 
   0   4  23      369.24      317.50     46.87 o 
   1   4  23      109.84      212.27     35.71 o 
   2   4  23      258.67      260.96     36.86 o 
   3   4  23      126.07      156.86     33.49 o 
   4   4  23        2.10       73.03     31.91 o 
 -17   5  23       61.20      182.33     35.70 o 
 -16   5  23       59.41      189.66     35.16 o 
 -15   5  23       57.61      124.00     33.17 o 
 -14   5  23        5.68       78.01     28.74 o 
 -13   5  23       57.29      106.84     29.86 o 
 -12   5  23       57.77       92.31     39.72 o 
 -11   5  23       21.68       40.67     24.21 o 
 -10   5  23        1.99       80.82     24.76 o 
  -9   5  23      130.49      177.21     30.52 o 
  -8   5  23       41.23       67.71     28.85 o 
  -7   5  23        5.70       66.30     23.94 o 
  -6   5  23      166.55      223.52     32.57 o 
  -5   5  23       53.55      116.76     26.82 o 
  -4   5  23       91.88      173.86     49.41 o 
  -3   5  23       11.10        4.29     23.99 o 
  -2   5  23      229.37      232.12     32.51 o 
  -1   5  23       63.47      113.67     28.03 o 
   0   5  23       68.76      105.39     31.83 o 
   1   5  23       33.41       53.55     31.41 o 
   2   5  23      116.68      217.16     49.54 o 
 -12   6  23        8.77       69.94     35.26 o 
 -11   6  23       15.31      103.23     26.93 o 
 -10   6  23        7.06       95.83     25.38 o 
  -9   6  23       45.76       65.40     30.87 o 
  -8   6  23      151.01      200.94     39.28 o 
  -7   6  23      154.18      150.76     38.83 o 
  -6   6  23      165.75      170.55     30.46 o 
  -5   6  23       23.80      127.17     27.62 o 
  -4   6  23        2.39       58.69     24.82 o 
  -3   6  23        4.98       56.80     33.03 o 
 -22   0  24      157.38      121.45     66.48 o 
 -20   0  24       28.03      116.18     78.85 o 
 -18   0  24      204.14      265.95     71.12 o 
 -16   0  24     1561.66     1392.37    236.56 o 
 -14   0  24        1.18       15.86     32.59 o 
 -12   0  24      275.56      273.94     68.03 o 
 -10   0  24        0.02        5.81     34.85 o 
  -8   0  24       93.61       77.57     48.17 o 
  -6   0  24       96.72       67.43     46.06 o 
  -4   0  24      154.92      135.91     43.57 o 
  -2   0  24       60.52       56.55     38.22 o 
   0   0  24        1.46       22.54     38.65 o 
   2   0  24        0.01        0.10     33.42 o 
   4   0  24       59.37       55.32    123.69 o 
   6   0  24        0.00      -12.37     38.22 o 
 -21   1  24       14.37      111.33     29.56 o 
 -20   1  24        5.25       38.08     24.89 o 
 -19   1  24       87.00      133.43     31.33 o 
 -18   1  24        0.79       10.83     25.61 o 
 -17   1  24      428.01      428.70     58.47 o 
 -16   1  24      120.66      131.04     31.66 o 
 -15   1  24        6.16       26.23     24.62 o 
 -14   1  24      226.57      227.34     55.79 o 
 -13   1  24      129.83      135.31     32.22 o 
 -12   1  24       79.74       75.16     26.99 o 
 -11   1  24      138.37      146.35     33.60 o 
 -10   1  24       65.40       32.40     26.10 o 
  -9   1  24      109.25       59.59     26.51 o 
  -8   1  24      102.93       84.69     21.86 o 
  -7   1  24       79.24      112.76     22.62 o 
  -6   1  24      145.12      151.85     24.40 o 
  -5   1  24       17.55       55.89     21.02 o 
  -4   1  24        0.57      -10.22     20.31 o 
  -3   1  24       25.92       23.16     24.62 o 
  -2   1  24        0.27      -28.00     20.43 o 
  -1   1  24       20.15       -6.77     22.70 o 
   0   1  24       35.52       17.46     25.28 o 
   1   1  24      129.79      135.56     30.48 o 
   2   1  24        0.20       36.50     26.09 o 
   3   1  24       93.73       36.92     26.22 o 
   4   1  24       53.82       79.07     27.62 o 
   5   1  24        2.70        7.99     26.22 o 
   6   1  24        1.69       69.03     28.57 o 
 -21   2  24        2.61       84.94     27.76 o 
 -20   2  24       41.94      135.58     32.01 o 
 -19   2  24       18.07       83.48     26.41 o 
 -18   2  24       10.28       56.97     26.09 o 
 -17   2  24       43.77       69.44     30.35 o 
 -16   2  24       39.42       72.33     29.20 o 
 -15   2  24      103.51      142.38     31.95 o 
 -14   2  24        0.18       39.44     25.91 o 
 -13   2  24       12.50       50.32     24.70 o 
 -12   2  24        1.73       29.21     25.21 o 
 -11   2  24        1.02       10.81     25.44 o 
 -10   2  24       31.87        0.22     29.01 o 
  -9   2  24        5.55       25.58     22.06 o 
  -8   2  24       94.55       47.31     21.41 o 
  -7   2  24      147.20      110.32     23.82 o 
  -6   2  24       33.60       64.81     35.57 o 
  -5   2  24       83.91       89.90     24.63 o 
  -4   2  24        4.09        0.86     21.10 o 
  -3   2  24       42.38       69.12     24.12 o 
  -2   2  24        0.68       17.14     24.10 o 
  -1   2  24       50.53       84.70     29.32 o 
   0   2  24       89.38       98.18     30.46 o 
   1   2  24        0.12      -14.14     23.21 o 
   2   2  24      122.28      120.23     31.55 o 
   3   2  24       11.34       28.01     32.58 o 
   4   2  24        1.70       31.02     27.77 o 
   5   2  24      101.79      116.86     34.63 o 
 -20   3  24      298.09      233.90     52.22 o 
 -19   3  24       12.16       29.92     27.50 o 
 -18   3  24       78.79      158.82     32.19 o 
 -17   3  24      584.65      528.81     50.27 o 
 -16   3  24      113.34      159.50     34.45 o 
 -15   3  24      210.66      217.85     35.92 o 
 -14   3  24      206.14      240.92     38.15 o 
 -13   3  24      177.89      185.45     34.02 o 
 -12   3  24      118.13      143.20     38.83 o 
 -11   3  24       11.52       16.19     26.05 o 
 -10   3  24      143.54       95.02     27.12 o 
  -9   3  24       29.87       34.71     23.65 o 
  -8   3  24       57.70       69.74     23.92 o 
  -7   3  24       49.07       48.88     23.98 o 
  -6   3  24       14.08       45.17     23.07 o 
  -5   3  24       29.28       -7.81     20.39 o 
  -4   3  24       42.14       66.86     24.56 o 
  -3   3  24       96.37       68.34     24.65 o 
  -2   3  24        0.91       24.48     21.43 o 
  -1   3  24      140.58      146.34     31.71 o 
   0   3  24        4.78      -34.99     23.33 o 
   1   3  24      223.28      174.42     34.23 o 
   2   3  24        4.31       48.50     27.28 o 
   3   3  24      166.16      185.24     34.66 o 
   4   3  24       17.69        6.79     46.69 o 
 -18   4  24       55.37      131.66     36.60 o 
 -17   4  24       25.46       38.82     29.16 o 
 -16   4  24       98.30      160.36     42.40 o 
 -15   4  24        0.00       81.07     28.29 o 
 -14   4  24       36.74       84.80     30.23 o 
 -13   4  24       18.01       59.12     33.48 o 
 -12   4  24       11.51       39.17     24.67 o 
 -11   4  24       31.95      143.42     31.27 o 
 -10   4  24        0.20       26.81     22.45 o 
  -9   4  24       32.77      107.96     28.12 o 
  -8   4  24      164.21      225.05     89.08 o 
  -7   4  24       77.58      118.39     30.09 o 
  -6   4  24        0.22       11.38     25.34 o 
  -5   4  24      270.54      239.56     36.97 o 
  -4   4  24       10.72        8.09     25.85 o 
  -3   4  24        9.41       12.89     25.91 o 
  -2   4  24       31.52       72.48     29.85 o 
  -1   4  24        1.07       27.87     30.81 o 
   0   4  24       42.54      106.59     50.63 o 
   1   4  24        0.01       20.71     30.91 o 
   2   4  24        0.61       81.85     36.79 o 
 -15   5  24        3.25       83.22     42.93 o 
 -14   5  24       26.90       41.05     25.00 o 
 -13   5  24        3.89       72.24     43.86 o 
 -12   5  24        2.99       44.39     26.52 o 
 -11   5  24        4.42       19.52     33.61 o 
 -10   5  24       43.70       89.04     37.35 o 
  -9   5  24        1.73       74.70     29.48 o 
  -8   5  24       36.03      138.89     39.08 o 
  -7   5  24       37.01       52.16     30.11 o 
  -6   5  24       17.09       14.09     25.38 o 
  -5   5  24       19.69       28.78     25.33 o 
  -4   5  24      164.59      212.71     33.17 o 
  -3   5  24       35.19       52.88     26.37 o 
  -2   5  24       32.19       86.26     34.29 o 
  -1   5  24        0.63       60.99     26.99 o 
 -19   0  25       29.27        6.28     54.12 o 
 -17   0  25        8.99       41.12     61.85 o 
 -15   0  25        0.54       29.42     34.85 o 
 -13   0  25      656.17      711.14     80.55 o 
 -11   0  25      752.81      724.03     80.55 o 
  -9   0  25      455.59      542.85     95.86 o 
  -7   0  25        5.17       18.55     33.53 o 
  -5   0  25       41.95       41.88     38.22 o 
  -3   0  25       20.23       35.56     51.02 o 
  -1   0  25       45.25       31.65     46.38 o 
   1   0  25       57.50       60.30     40.86 o 
   3   0  25      180.29      207.32     85.04 o 
 -20   1  25       34.90       91.17     29.33 o 
 -19   1  25       46.40       52.92     26.13 o 
 -18   1  25       62.10      117.56     30.96 o 
 -17   1  25        5.08       69.05     29.75 o 
 -16   1  25       25.71       60.34     27.77 o 
 -15   1  25       50.03       40.11     26.09 o 
 -14   1  25      361.72      352.56     47.77 o 
 -13   1  25      210.77      307.74     41.57 o 
 -12   1  25      113.76      168.96     33.81 o 
 -11   1  25      298.19      368.92     42.47 o 
 -10   1  25      176.93      194.26     36.21 o 
  -9   1  25      132.70      150.18     28.23 o 
  -8   1  25       12.41       34.31     27.15 o 
  -7   1  25       90.82       68.52     21.20 o 
  -6   1  25       20.66       40.84     25.29 o 
  -5   1  25       80.31      119.08     25.33 o 
  -4   1  25       22.26       43.47     26.77 o 
  -3   1  25       16.89       56.75     28.01 o 
  -2   1  25       14.56       -8.71     23.29 o 
  -1   1  25       43.93       89.43     28.91 o 
   0   1  25      249.77      295.68     38.19 o 
   1   1  25       39.50       42.57     28.73 o 
   2   1  25       89.95      118.26     31.85 o 
   3   1  25       77.61      109.77     31.76 o 
   4   1  25       26.66       23.91     27.77 o 
 -20   2  25       15.27       87.16     40.17 o 
 -19   2  25      118.32      150.10     33.89 o 
 -18   2  25        9.39       47.58     27.02 o 
 -17   2  25       14.98       79.21     30.86 o 
 -16   2  25       18.84       47.44     31.24 o 
 -15   2  25       13.09       66.30     26.73 o 
 -14   2  25        1.94       79.10     27.17 o 
 -13   2  25      207.07      214.98     53.10 o 
 -12   2  25        4.35      -18.64     23.58 o 
 -11   2  25        0.29       41.38     25.54 o 
 -10   2  25       12.14       34.10     27.27 o 
  -9   2  25       55.86       84.27     33.17 o 
  -8   2  25       26.86       43.31     22.58 o 
  -7   2  25       22.12       -3.70     25.61 o 
  -6   2  25        1.31       10.49     21.71 o 
  -5   2  25       23.43       15.76     21.95 o 
  -4   2  25      218.46      235.69     31.21 o 
  -3   2  25       14.35       48.68     26.89 o 
  -2   2  25        0.11       14.34     24.50 o 
  -1   2  25        0.51      -35.26     23.51 o 
   0   2  25       81.83       90.48     33.03 o 
   1   2  25        7.59       32.93     27.50 o 
   2   2  25       85.03       75.82     27.81 o 
   3   2  25        2.31       52.20     28.49 o 
 -18   3  25       52.22       89.82     29.97 o 
 -17   3  25       15.99       67.84     35.71 o 
 -16   3  25      137.80      192.31     33.45 o 
 -15   3  25        4.29       52.63     27.68 o 
 -14   3  25       24.36       58.83     28.19 o 
 -13   3  25        5.94       29.43     26.35 o 
 -12   3  25        2.93       39.05     25.19 o 
 -11   3  25      108.39      204.14     37.95 o 
 -10   3  25        9.74      118.68     29.77 o 
  -9   3  25       25.65       47.61     24.68 o 
  -8   3  25        0.47       20.72     25.75 o 
  -7   3  25       22.44       -4.98     34.51 o 
  -6   3  25       14.44       17.63     34.23 o 
  -5   3  25       58.76       54.03     29.23 o 
  -4   3  25      348.86      347.32     37.26 o 
  -3   3  25       38.09       52.34     23.82 o 
  -2   3  25        5.45       12.35     27.67 o 
  -1   3  25        0.00       -3.33     26.13 o 
   0   3  25       18.03       42.86     26.89 o 
   1   3  25      104.16      133.92     33.11 o 
   2   3  25       34.91        4.73     27.98 o 
 -16   4  25        0.75      116.98     56.73 o 
 -15   4  25       29.56       76.19     48.37 o 
 -14   4  25       57.19      144.44     36.85 o 
 -13   4  25       66.49      157.09     75.22 o 
 -12   4  25      154.64      234.03     42.75 o 
 -11   4  25       58.85       80.48     33.32 o 
 -10   4  25      145.49      198.77     34.52 o 
  -9   4  25       45.25       73.98     36.14 o 
  -8   4  25       11.06       90.61     33.66 o 
  -7   4  25        3.53       10.43     33.80 o 
  -6   4  25        0.03       15.45     27.68 o 
  -5   4  25        2.60       35.98     27.42 o 
  -4   4  25       59.48       99.66     31.05 o 
  -3   4  25        7.01       67.53     48.65 o 
  -2   4  25       92.23      112.81     30.36 o 
  -1   4  25       85.59       94.17     44.86 o 
   0   4  25        0.25        0.11     32.82 o 
 -12   5  25       46.70      107.70     40.62 o 
 -11   5  25        0.01      114.89     45.53 o 
 -10   5  25        0.03       71.43     30.17 o 
  -9   5  25        0.42      107.18     29.28 o 
  -8   5  25        0.37       60.97     48.31 o 
  -7   5  25       14.82       65.01     34.24 o 
  -6   5  25        9.09       20.80     28.35 o 
  -5   5  25       52.29      172.24     33.96 o 
  -4   5  25       25.40      121.31     31.42 o 
 -18   0  26       24.59       81.00     44.79 o 
 -16   0  26       57.48       25.64     75.76 o 
 -14   0  26      161.54      211.60     51.07 o 
 -12   0  26       64.45      127.94     46.67 o 
 -10   0  26       13.22      108.54     43.29 o 
  -8   0  26       20.42       73.15     52.00 o 
  -6   0  26       40.41       38.70     40.05 o 
  -4   0  26        0.34       51.02     34.99 o 
  -2   0  26       45.74       85.77     41.37 o 
   0   0  26       54.77       37.11     51.02 o 
   2   0  26        0.39       53.24     61.85 o 
 -19   1  26        7.88       95.10     31.71 o 
 -18   1  26        4.49       60.04     48.20 o 
 -17   1  26       97.86      112.83     29.40 o 
 -16   1  26       14.52       34.05     26.45 o 
 -15   1  26      649.68      595.39     53.59 o 
 -14   1  26       40.53       36.95     27.22 o 
 -13   1  26       18.92      108.20     30.38 o 
 -12   1  26       28.08       15.17     25.14 o 
 -11   1  26      100.89       88.05     37.05 o 
 -10   1  26       40.10       74.39     26.95 o 
  -9   1  26        1.39       -0.28     23.12 o 
  -8   1  26        0.80       18.83     24.09 o 
  -7   1  26        3.31       36.87     22.98 o 
  -6   1  26        3.90       44.98     22.19 o 
  -5   1  26       47.09       70.82     28.62 o 
  -4   1  26        4.28       19.54     25.23 o 
  -3   1  26       36.56       57.93     28.13 o 
  -2   1  26        8.61       39.58     30.35 o 
  -1   1  26       37.04       62.26     27.65 o 
   0   1  26        5.42       68.79     29.32 o 
   1   1  26        0.98       44.91     27.58 o 
   2   1  26        0.42       14.62     26.94 o 
 -18   2  26        4.29       54.19     37.05 o 
 -17   2  26      169.46      200.38     35.05 o 
 -16   2  26       52.44      143.84     36.15 o 
 -15   2  26      109.28      125.42     30.38 o 
 -14   2  26        2.56       81.00     45.53 o 
 -13   2  26        2.41       47.49     27.17 o 
 -12   2  26      169.10      216.61     36.60 o 
 -11   2  26       25.77       72.14     29.57 o 
 -10   2  26      488.53      516.82     73.20 o 
  -9   2  26      127.76      122.90     27.00 o 
  -8   2  26       81.65      129.45     40.17 o 
  -7   2  26      127.77      154.61     29.04 o 
  -6   2  26        0.41       23.99     27.14 o 
  -5   2  26        8.94        9.21     21.98 o 
  -4   2  26        2.77       14.48     36.60 o 
  -3   2  26        6.32       30.77     26.40 o 
  -2   2  26      110.02      107.27     30.63 o 
  -1   2  26      141.99      163.86     33.22 o 
   0   2  26       74.28       62.64     25.84 o 
   1   2  26      195.88      152.56     33.97 o 
 -17   3  26      196.39      221.16     49.99 o 
 -16   3  26       31.31       37.97     34.81 o 
 -15   3  26       88.03      125.57     32.32 o 
 -14   3  26       31.21       48.64     27.50 o 
 -13   3  26       82.66      132.16     31.85 o 
 -12   3  26        3.30       57.34     28.54 o 
 -11   3  26       49.92       83.21     27.74 o 
 -10   3  26        4.83       59.62     29.01 o 
  -9   3  26       19.41       46.96     27.50 o 
  -8   3  26        8.04       33.10     26.61 o 
  -7   3  26       28.42       70.68     26.87 o 
  -6   3  26        0.47       -0.66     24.50 o 
  -5   3  26        0.07       18.74     29.36 o 
  -4   3  26       41.74       72.17     24.96 o 
  -3   3  26        0.00       -2.31     26.06 o 
  -2   3  26        0.42       -3.59     24.67 o 
  -1   3  26       44.24       51.22     28.45 o 
   0   3  26        0.07       60.03     29.04 o 
 -14   4  26        6.70      126.53     37.31 o 
 -13   4  26        1.42       95.08     35.90 o 
 -12   4  26       89.23      146.99     53.60 o 
 -11   4  26        5.40       94.38     32.94 o 
 -10   4  26        0.22       68.43     63.39 o 
  -9   4  26       56.61      126.14     61.07 o 
  -8   4  26       10.11       77.80     34.90 o 
  -7   4  26       13.54       79.00     35.90 o 
  -6   4  26        6.68       70.34     28.73 o 
  -5   4  26       15.64       15.53     43.29 o 
  -4   4  26        3.49      109.15     32.14 o 
  -3   4  26       18.85       45.97     30.69 o 
 -17   0  27      346.66      279.41     63.39 o 
 -15   0  27       46.97       29.50     41.60 o 
 -13   0  27      141.65      185.53     51.93 o 
 -11   0  27      141.07      189.92     64.94 o 
  -9   0  27       48.91       82.29     68.03 o 
  -7   0  27       26.23       42.79     40.05 o 
  -5   0  27       45.86       -6.00     36.98 o 
  -3   0  27      190.72      193.25     49.72 o 
  -1   0  27       65.49      138.85     42.26 o 
 -17   1  27        5.68       52.10     28.97 o 
 -16   1  27       79.52      214.96     52.23 o 
 -15   1  27       25.16       60.83     54.01 o 
 -14   1  27        0.84       67.54     31.24 o 
 -13   1  27       29.67       79.89     30.50 o 
 -12   1  27      117.77      160.05     43.29 o 
 -11   1  27       30.70       85.89     30.63 o 
 -10   1  27       10.69       46.35     28.06 o 
  -9   1  27        3.10       66.74     41.96 o 
  -8   1  27       12.96       42.39     28.57 o 
  -7   1  27       92.45      110.42     27.11 o 
  -6   1  27       64.01       43.52     29.21 o 
  -5   1  27      141.51      159.90     41.96 o 
  -4   1  27       31.80       27.05     33.48 o 
  -3   1  27       19.70       25.28     28.57 o
[truncated: 3,053 more chars]
